# Supplementary material for: Bis[N-benzyl-N-(2-phenyl­eth­yl)dithio­carbamato-κ2 S,S′]lead(II)
Source: Acta Crystallogr Sect E Struct Rep Online. 2012 Aug 25;68(Pt 9):m1217. doi: 10.1107/S1600536812036161 (PMC3435626; doi:10.1107/S1600536812036161)
Supplement: Supplementary file 1 [file e-68-m1217-sup1.cif]

##############################################################################
#                                                                            #
# This CIF contains the data in a paper accepted for publication in          #
# Acta Crystallographica Section E. It conforms to the requirements of       #
# Notes for Authors for Acta Crystallographica Section E, and has been       #
# peer reviewed under the auspices of the IUCr Commission on Journals.       #
#                                                                            #
# Full details of the Crystallographic Information File format               #
# are given in the paper "The Crystallographic Information File (CIF):       #
# a New Standard Archive File for Crystallography" by S. R. Hall, F. H.      #
# Allen and I. D. Brown [Acta Cryst. (1991), A47, 655-685].                  #
#                                                                            #
# The current version of the core CIF dictionary is obtainable from          #
# ftp://ftp.iucr.org/pub/cif_core.dic.                                       #
#                                                                            #
# Software is freely available for graphical display of the structure(s)     #
# in this CIF. For information consult the CIF software page                 #
# http://www.iucr.org/resources/cif/software.                                #
#                                                                            #
# This file may be used for bona fide research purposes within the           #
# scientific community so long as proper attribution is given to the journal # 
# article from which it was obtained.                                        #
#                                                                            #
##############################################################################
data_I
_audit_creation_method     SHELXL-97
_chemical_name_systematic
;
Bis[<i>N</i>-benzyl-<i>N</i>-(2-phenylethyl)dithiocarbamato-
\k^2^<i>S</i>,<i>S</i>']lead(II)
;
_chemical_name_common     ?
_chemical_formula_moiety     'C32 H32 N2 Pb S4'
_chemical_formula_sum     'C32 H32 N2 Pb S4'
_chemical_formula_iupac     '[Pb (C16 H16 N S2)2]'
_chemical_formula_weight     780.03
_chemical_melting_point     ?
_symmetry_cell_setting     monoclinic
_symmetry_space_group_name_H-M     'C 2/c'
_symmetry_space_group_name_Hall     '-C 2yc'
loop_
    _symmetry_equiv_pos_as_xyz
    'x, y, z'
    '-x, y, -z+1/2'
    'x+1/2, y+1/2, z'
    '-x+1/2, y+1/2, -z+1/2'
    '-x, -y, -z'
    'x, -y, z-1/2'
    '-x+1/2, -y+1/2, -z'
    'x+1/2, -y+1/2, z-1/2'
_cell_length_a     28.5467(12)
_cell_length_b     5.5321(2)
_cell_length_c     19.4158(8)
_cell_angle_alpha     90.00
_cell_angle_beta     101.600(2)
_cell_angle_gamma     90.00
_cell_volume     3003.6(2)
_cell_formula_units_Z     4
_cell_measurement_reflns_used     5527
_cell_measurement_theta_min     1.5
_cell_measurement_theta_max     28.3
_cell_measurement_temperature     292(2)
_exptl_crystal_description     Block
_exptl_crystal_colour     Brown
_exptl_crystal_size_max     0.20
_exptl_crystal_size_mid     0.20
_exptl_crystal_size_min     0.20
_exptl_crystal_density_diffrn     1.725
_exptl_crystal_density_meas     ?
_exptl_crystal_density_method     'not measured'
_exptl_crystal_F_000     1536
_exptl_absorpt_coefficient_mu     5.920
_exptl_absorpt_correction_type     multi-scan
_exptl_absorpt_process_details     '(<i>SADABS</i>; Bruker, 2008)'
_exptl_absorpt_correction_T_min     0.3839
_exptl_absorpt_correction_T_max     0.3839
_exptl_special_details
;
;
_diffrn_ambient_temperature     292(2)
_diffrn_radiation_type     MoK\a
_diffrn_radiation_wavelength     0.71073
_diffrn_radiation_source     'fine-focus sealed tube'
_diffrn_radiation_monochromator     graphite
_diffrn_measurement_device_type     'Bruker SMART APEXII area-detector'
_diffrn_measurement_method     '\w and \f scans'
_diffrn_detector_area_resol_mean     ?
_diffrn_reflns_number     13027
_diffrn_reflns_av_R_equivalents     0.0375
_diffrn_reflns_av_sigmaI/netI     0.0372
_diffrn_reflns_theta_min     1.46
_diffrn_reflns_theta_max     28.31
_diffrn_reflns_theta_full     28.31
_diffrn_measured_fraction_theta_max     0.991
_diffrn_measured_fraction_theta_full     0.991
_diffrn_reflns_limit_h_min     -37
_diffrn_reflns_limit_h_max     31
_diffrn_reflns_limit_k_min     -7
_diffrn_reflns_limit_k_max     7
_diffrn_reflns_limit_l_min     -25
_diffrn_reflns_limit_l_max     25
_diffrn_standards_number     0
_diffrn_standards_interval_count     ?
_diffrn_standards_interval_time     ?
_diffrn_standards_decay_%     .
_refine_special_details
;
 Refinement of F^2^ against ALL reflections.  The weighted R-factor wR and
 goodness of fit S are based on F^2^, conventional R-factors R are based
 on F, with F set to zero for negative F^2^. The threshold expression of
 F^2^ > 2sigma(F^2^) is used only for calculating R-factors(gt) etc. and is
 not relevant to the choice of reflections for refinement.  R-factors based
 on F^2^ are statistically about twice as large as those based on F, and R-
 factors based on ALL data will be even larger.
;
_reflns_number_total     3711
_reflns_number_gt     3006
_reflns_threshold_expression     I>2\s(I)
_refine_ls_structure_factor_coef     Fsqd
_refine_ls_matrix_type     full
_refine_ls_R_factor_all     0.0417
_refine_ls_R_factor_gt     0.0278
_refine_ls_wR_factor_gt     0.0583
_refine_ls_wR_factor_ref     0.0622
_refine_ls_goodness_of_fit_ref     1.039
_refine_ls_restrained_S_all     1.039
_refine_ls_number_reflns     3711
_refine_ls_number_parameters     177
_refine_ls_number_restraints     0
_refine_ls_hydrogen_treatment     constr
_refine_ls_weighting_scheme     calc
_refine_ls_weighting_details
         'calc w=1/[\s^2^(Fo^2^)+(0.0254P)^2^+1.6570P] where P=(Fo^2^+2Fc^2^)/3'
_atom_sites_solution_hydrogens     geom
_atom_sites_solution_primary     direct
_atom_sites_solution_secondary     difmap
_refine_ls_shift/su_max     0.001
_refine_ls_shift/su_mean     0.000
_refine_diff_density_max     0.432
_refine_diff_density_min     -1.251
_refine_ls_extinction_method     none
_refine_ls_extinction_coef     ?
loop_
    _atom_type_symbol
    _atom_type_description
    _atom_type_scat_dispersion_real
    _atom_type_scat_dispersion_imag
    _atom_type_scat_source
    'C' 'C' 0.0033 0.0016
                         'International Tables Vol C Tables 4.2.6.8 and 6.1.1.4'
    'H' 'H' 0.0000 0.0000
                         'International Tables Vol C Tables 4.2.6.8 and 6.1.1.4'
    'N' 'N' 0.0061 0.0033
                         'International Tables Vol C Tables 4.2.6.8 and 6.1.1.4'
    'S' 'S' 0.1246 0.1234
                         'International Tables Vol C Tables 4.2.6.8 and 6.1.1.4'
    'Pb' 'Pb' -3.3944 10.1111
                         'International Tables Vol C Tables 4.2.6.8 and 6.1.1.4'
_computing_data_collection     'APEX2 (Bruker, 2008)'
_computing_cell_refinement     'SAINT (Bruker, 2008)'
_computing_data_reduction     'SAINT (Bruker, 2008)'
_computing_structure_solution     'SIR92 (Altomare <i>et al.</i>, 1993)'
_computing_structure_refinement     'SHELXL97 (Sheldrick, 2008)'
_computing_molecular_graphics
;
ORTEP-3 (Farrugia, 1997) and PLATON (Spek, 2009)
;
_computing_publication_material
;
SHELXL97 (Sheldrick, 2008) and PLATON (Spek, 2009)
;
loop_
    _atom_site_type_symbol
    _atom_site_label
    _atom_site_fract_x
    _atom_site_fract_y
    _atom_site_fract_z
    _atom_site_U_iso_or_equiv
    _atom_site_adp_type
    _atom_site_calc_flag
    _atom_site_refinement_flags
    _atom_site_occupancy
    _atom_site_symmetry_multiplicity
    _atom_site_disorder_assembly
    _atom_site_disorder_group
    Pb Pb1 1.0000 1.14280(3) 0.7500 0.05084(8) Uani d S 1 2 . .
    S S1 0.99115(3) 0.94809(17) 0.61154(4) 0.04494(19) Uani d . 1 1 . .
    S S2 0.93213(3) 0.80487(16) 0.71424(4) 0.0473(2) Uani d . 1 1 . .
    N N1 0.92789(9) 0.5899(4) 0.59107(12) 0.0373(6) Uani d . 1 1 . .
    C C1 0.94871(10) 0.7651(6) 0.63419(14) 0.0339(6) Uani d . 1 1 . .
    C C2 0.94211(11) 0.5417(6) 0.52408(15) 0.0440(7) Uani d . 1 1 . .
    H H2A 0.9397 0.3691 0.5153 0.053 Uiso calc R 1 1 . .
    H H2B 0.9755 0.5862 0.5287 0.053 Uiso calc R 1 1 . .
    C C3 0.91358(11) 0.6706(5) 0.46061(15) 0.0343(6) Uani d . 1 1 . .
    C C4 0.88722(12) 0.8758(5) 0.46490(17) 0.0427(7) Uani d . 1 1 . .
    H H4 0.8853 0.9369 0.5089 0.051 Uiso calc R 1 1 . .
    C C5 0.86360(12) 0.9926(6) 0.40547(17) 0.0498(8) Uani d . 1 1 . .
    H H5 0.8460 1.1317 0.4095 0.060 Uiso calc R 1 1 . .
    C C6 0.86593(13) 0.9041(7) 0.34018(18) 0.0571(10) Uani d . 1 1 . .
    H H6 0.8501 0.9832 0.2999 0.069 Uiso calc R 1 1 . .
    C C7 0.89154(14) 0.6993(8) 0.33484(17) 0.0569(10) Uani d . 1 1 . .
    H H7 0.8931 0.6391 0.2906 0.068 Uiso calc R 1 1 . .
    C C8 0.91528(12) 0.5799(6) 0.39433(16) 0.0453(8) Uani d . 1 1 . .
    H H8 0.9323 0.4393 0.3900 0.054 Uiso calc R 1 1 . .
    C C9 0.89245(11) 0.4222(6) 0.61033(17) 0.0419(7) Uani d . 1 1 . .
    H H9A 0.8957 0.4225 0.6610 0.050 Uiso calc R 1 1 . .
    H H9B 0.8992 0.2598 0.5962 0.050 Uiso calc R 1 1 . .
    C C10 0.84215(12) 0.4865(8) 0.5771(2) 0.0612(10) Uani d . 1 1 . .
    H H10A 0.8382 0.4756 0.5264 0.073 Uiso calc R 1 1 . .
    H H10B 0.8360 0.6523 0.5888 0.073 Uiso calc R 1 1 . .
    C C11 0.80629(12) 0.3225(6) 0.60110(19) 0.0492(8) Uani d . 1 1 . .
    C C12 0.78865(14) 0.1181(7) 0.5636(2) 0.0564(9) Uani d . 1 1 . .
    H H12 0.8000 0.0762 0.5236 0.068 Uiso calc R 1 1 . .
    C C13 0.75473(12) -0.0232(7) 0.58444(19) 0.0542(9) Uani d . 1 1 . .
    H H13 0.7434 -0.1599 0.5585 0.065 Uiso calc R 1 1 . .
    C C14 0.73735(13) 0.0338(7) 0.6428(2) 0.0579(9) Uani d . 1 1 . .
    H H14 0.7137 -0.0608 0.6561 0.070 Uiso calc R 1 1 . .
    C C15 0.75511(14) 0.2325(8) 0.68166(19) 0.0629(10) Uani d . 1 1 . .
    H H15 0.7439 0.2719 0.7220 0.075 Uiso calc R 1 1 . .
    C C16 0.78937(14) 0.3730(6) 0.6612(2) 0.0584(10) Uani d . 1 1 . .
    H H16 0.8015 0.5057 0.6885 0.070 Uiso calc R 1 1 . .
loop_
    _atom_site_aniso_label
    _atom_site_aniso_U_11
    _atom_site_aniso_U_22
    _atom_site_aniso_U_33
    _atom_site_aniso_U_12
    _atom_site_aniso_U_13
    _atom_site_aniso_U_23
    Pb1 0.05114(13) 0.03239(11) 0.05977(12) 0.000 -0.01087(8) 0.000
    S1 0.0350(4) 0.0494(5) 0.0505(4) -0.0041(4) 0.0088(3) 0.0104(4)
    S2 0.0515(5) 0.0542(5) 0.0374(4) -0.0131(4) 0.0120(4) -0.0068(4)
    N1 0.0362(14) 0.0397(14) 0.0366(12) -0.0003(11) 0.0088(11) -0.0024(11)
    C1 0.0303(15) 0.0344(15) 0.0355(14) 0.0031(13) 0.0033(12) 0.0036(13)
    C2 0.0473(19) 0.0463(18) 0.0398(15) 0.0094(16) 0.0121(14) -0.0061(15)
    C3 0.0352(16) 0.0323(16) 0.0381(14) -0.0058(12) 0.0142(13) -0.0051(12)
    C4 0.0476(19) 0.0378(18) 0.0431(16) -0.0015(14) 0.0100(14) -0.0079(14)
    C5 0.054(2) 0.0366(19) 0.0565(19) 0.0008(15) 0.0067(16) 0.0025(16)
    C6 0.055(2) 0.068(3) 0.0470(19) -0.0091(19) 0.0068(17) 0.0178(18)
    C7 0.062(2) 0.075(3) 0.0374(17) -0.008(2) 0.0185(17) -0.0050(17)
    C8 0.0453(19) 0.0483(19) 0.0460(17) -0.0039(15) 0.0182(15) -0.0098(15)
    C9 0.0423(18) 0.0355(16) 0.0459(16) 0.0000(14) 0.0045(14) -0.0028(14)
    C10 0.041(2) 0.067(3) 0.076(2) 0.0087(18) 0.0135(18) 0.030(2)
    C11 0.0356(18) 0.052(2) 0.061(2) 0.0064(15) 0.0116(16) 0.0140(17)
    C12 0.052(2) 0.063(3) 0.057(2) 0.0107(18) 0.0173(18) -0.0014(19)
    C13 0.049(2) 0.043(2) 0.066(2) -0.0022(16) 0.0033(17) -0.0008(18)
    C14 0.047(2) 0.057(2) 0.071(2) -0.0051(18) 0.0141(19) 0.016(2)
    C15 0.069(3) 0.069(3) 0.058(2) -0.007(2) 0.029(2) -0.001(2)
    C16 0.058(2) 0.054(2) 0.063(2) -0.0103(17) 0.0127(19) -0.0096(17)
_geom_special_details
;
 All esds (except the esd in the dihedral angle between two l.s. planes)
 are estimated using the full covariance matrix.  The cell esds are taken
 into account individually in the estimation of esds in distances, angles
 and torsion angles; correlations between esds in cell parameters are only
 used when they are defined by crystal symmetry.  An approximate (isotropic)
 treatment of cell esds is used for estimating esds involving l.s. planes.
;
loop_
    _geom_bond_atom_site_label_1
    _geom_bond_atom_site_label_2
    _geom_bond_site_symmetry_2
    _geom_bond_distance
    _geom_bond_publ_flag
    Pb1 S2 2_756 2.6813(8) ?
    Pb1 S2 . 2.6813(8) ?
    Pb1 S1 2_756 2.8597(9) ?
    Pb1 S1 . 2.8597(9) ?
    S1 C1 . 1.703(3) ?
    S2 C1 . 1.727(3) ?
    N1 C1 . 1.339(4) ?
    N1 C2 . 1.463(4) ?
    N1 C9 . 1.475(4) ?
    C2 C3 . 1.512(4) ?
    C2 H2A . 0.9700 ?
    C2 H2B . 0.9700 ?
    C3 C4 . 1.373(4) ?
    C3 C8 . 1.391(4) ?
    C4 C5 . 1.375(4) ?
    C4 H4 . 0.9300 ?
    C5 C6 . 1.373(5) ?
    C5 H5 . 0.9300 ?
    C6 C7 . 1.363(5) ?
    C6 H6 . 0.9300 ?
    C7 C8 . 1.384(5) ?
    C7 H7 . 0.9300 ?
    C8 H8 . 0.9300 ?
    C9 C10 . 1.494(4) ?
    C9 H9A . 0.9700 ?
    C9 H9B . 0.9700 ?
    C10 C11 . 1.510(5) ?
    C10 H10A . 0.9700 ?
    C10 H10B . 0.9700 ?
    C11 C16 . 1.378(5) ?
    C11 C12 . 1.384(5) ?
    C12 C13 . 1.368(5) ?
    C12 H12 . 0.9300 ?
    C13 C14 . 1.362(5) ?
    C13 H13 . 0.9300 ?
    C14 C15 . 1.372(6) ?
    C14 H14 . 0.9300 ?
    C15 C16 . 1.369(5) ?
    C15 H15 . 0.9300 ?
    C16 H16 . 0.9300 ?
loop_
    _geom_angle_atom_site_label_1
    _geom_angle_atom_site_label_2
    _geom_angle_atom_site_label_3
    _geom_angle_site_symmetry_1
    _geom_angle_site_symmetry_3
    _geom_angle
    _geom_angle_publ_flag
    S2 Pb1 S2 2_756 . 91.59(4) ?
    S2 Pb1 S1 2_756 2_756 64.61(2) ?
    S2 Pb1 S1 . 2_756 84.46(2) ?
    S2 Pb1 S1 2_756 . 84.46(2) ?
    S2 Pb1 S1 . . 64.61(2) ?
    S1 Pb1 S1 2_756 . 135.74(4) ?
    C1 S1 Pb1 . . 85.08(10) ?
    C1 S2 Pb1 . . 90.43(11) ?
    C1 N1 C2 . . 121.3(3) ?
    C1 N1 C9 . . 122.5(2) ?
    C2 N1 C9 . . 116.0(2) ?
    N1 C1 S1 . . 121.2(2) ?
    N1 C1 S2 . . 119.2(2) ?
    S1 C1 S2 . . 119.63(17) ?
    N1 C2 C3 . . 116.0(2) ?
    N1 C2 H2A . . 108.3 ?
    C3 C2 H2A . . 108.3 ?
    N1 C2 H2B . . 108.3 ?
    C3 C2 H2B . . 108.3 ?
    H2A C2 H2B . . 107.4 ?
    C4 C3 C8 . . 118.4(3) ?
    C4 C3 C2 . . 123.5(3) ?
    C8 C3 C2 . . 118.1(3) ?
    C3 C4 C5 . . 121.3(3) ?
    C3 C4 H4 . . 119.3 ?
    C5 C4 H4 . . 119.3 ?
    C6 C5 C4 . . 120.0(3) ?
    C6 C5 H5 . . 120.0 ?
    C4 C5 H5 . . 120.0 ?
    C7 C6 C5 . . 119.5(3) ?
    C7 C6 H6 . . 120.2 ?
    C5 C6 H6 . . 120.2 ?
    C6 C7 C8 . . 120.9(3) ?
    C6 C7 H7 . . 119.6 ?
    C8 C7 H7 . . 119.6 ?
    C7 C8 C3 . . 119.8(3) ?
    C7 C8 H8 . . 120.1 ?
    C3 C8 H8 . . 120.1 ?
    N1 C9 C10 . . 112.9(3) ?
    N1 C9 H9A . . 109.0 ?
    C10 C9 H9A . . 109.0 ?
    N1 C9 H9B . . 109.0 ?
    C10 C9 H9B . . 109.0 ?
    H9A C9 H9B . . 107.8 ?
    C9 C10 C11 . . 112.1(3) ?
    C9 C10 H10A . . 109.2 ?
    C11 C10 H10A . . 109.2 ?
    C9 C10 H10B . . 109.2 ?
    C11 C10 H10B . . 109.2 ?
    H10A C10 H10B . . 107.9 ?
    C16 C11 C12 . . 117.3(3) ?
    C16 C11 C10 . . 121.0(3) ?
    C12 C11 C10 . . 121.7(3) ?
    C13 C12 C11 . . 121.1(3) ?
    C13 C12 H12 . . 119.5 ?
    C11 C12 H12 . . 119.5 ?
    C14 C13 C12 . . 120.8(3) ?
    C14 C13 H13 . . 119.6 ?
    C12 C13 H13 . . 119.6 ?
    C13 C14 C15 . . 119.2(3) ?
    C13 C14 H14 . . 120.4 ?
    C15 C14 H14 . . 120.4 ?
    C16 C15 C14 . . 120.1(3) ?
    C16 C15 H15 . . 119.9 ?
    C14 C15 H15 . . 119.9 ?
    C15 C16 C11 . . 121.5(3) ?
    C15 C16 H16 . . 119.2 ?
    C11 C16 H16 . . 119.2 ?
loop_
    _geom_torsion_atom_site_label_1
    _geom_torsion_atom_site_label_2
    _geom_torsion_atom_site_label_3
    _geom_torsion_atom_site_label_4
    _geom_torsion_site_symmetry_1
    _geom_torsion_site_symmetry_2
    _geom_torsion_site_symmetry_3
    _geom_torsion_site_symmetry_4
    _geom_torsion
    _geom_torsion_publ_flag
    S2 Pb1 S1 C1 2_756 . . . 91.43(10) ?
    S2 Pb1 S1 C1 . . . . -2.98(10) ?
    S1 Pb1 S1 C1 2_756 . . . 47.21(10) ?
    S2 Pb1 S2 C1 2_756 . . . -80.18(10) ?
    S1 Pb1 S2 C1 2_756 . . . -144.48(10) ?
    S1 Pb1 S2 C1 . . . . 2.93(10) ?
    C2 N1 C1 S1 . . . . 2.6(4) ?
    C9 N1 C1 S1 . . . . 177.5(2) ?
    C2 N1 C1 S2 . . . . -177.3(2) ?
    C9 N1 C1 S2 . . . . -2.4(4) ?
    Pb1 S1 C1 N1 . . . . -175.1(2) ?
    Pb1 S1 C1 S2 . . . . 4.81(16) ?
    Pb1 S2 C1 N1 . . . . 174.8(2) ?
    Pb1 S2 C1 S1 . . . . -5.11(17) ?
    C1 N1 C2 C3 . . . . -92.9(3) ?
    C9 N1 C2 C3 . . . . 91.9(3) ?
    N1 C2 C3 C4 . . . . 20.9(5) ?
    N1 C2 C3 C8 . . . . -160.9(3) ?
    C8 C3 C4 C5 . . . . -1.1(5) ?
    C2 C3 C4 C5 . . . . 177.0(3) ?
    C3 C4 C5 C6 . . . . 0.3(5) ?
    C4 C5 C6 C7 . . . . 0.4(5) ?
    C5 C6 C7 C8 . . . . -0.1(6) ?
    C6 C7 C8 C3 . . . . -0.8(5) ?
    C4 C3 C8 C7 . . . . 1.4(5) ?
    C2 C3 C8 C7 . . . . -176.9(3) ?
    C1 N1 C9 C10 . . . . 101.6(3) ?
    C2 N1 C9 C10 . . . . -83.3(3) ?
    N1 C9 C10 C11 . . . . -176.3(3) ?
    C9 C10 C11 C16 . . . . 87.0(4) ?
    C9 C10 C11 C12 . . . . -93.8(4) ?
    C16 C11 C12 C13 . . . . 1.9(5) ?
    C10 C11 C12 C13 . . . . -177.3(3) ?
    C11 C12 C13 C14 . . . . 0.1(5) ?
    C12 C13 C14 C15 . . . . -1.5(6) ?
    C13 C14 C15 C16 . . . . 1.0(6) ?
    C14 C15 C16 C11 . . . . 1.1(6) ?
    C12 C11 C16 C15 . . . . -2.5(5) ?
    C10 C11 C16 C15 . . . . 176.7(4) ?
loop_
    _geom_hbond_atom_site_label_D
    _geom_hbond_atom_site_label_H
    _geom_hbond_atom_site_label_A
    _geom_hbond_site_symmetry_A
    _geom_hbond_distance_DH
    _geom_hbond_distance_HA
    _geom_hbond_distance_DA
    _geom_hbond_angle_DHA
    C9 H9A S2 . 0.97 2.49 2.986(3) 112
    C2 H2B S1 . 0.97 2.55 2.990(4) 107
data_global
_journal_date_recd_electronic     2012-07-13
_journal_date_accepted     2012-08-17
_journal_name_full     'Acta Crystallographica, Section E'
_journal_year     2012
_journal_volume     68
_journal_issue      9
_journal_page_first     m1217
_journal_page_last     m1217
_journal_paper_category     QM
_journal_paper_doi     10.1107/S1600536812036161
_journal_coeditor_code     BT5972
_publ_contact_author_name     'Dr. S. Selvanayagam'
_publ_contact_author_address
;   Department of Physics
    Kalasalingam University
    Krishnankoil 626 190
    India
;
_publ_contact_author_email     's_selvanayagam@rediffmail.com'
_publ_contact_author_fax     91-4563-289322
_publ_contact_author_phone     91-4563-289042
_publ_section_title
;\
Bis[<i>N</i>-benzyl-<i>N</i>-(2-phenylethyl)dithiocarbamato-\k^2^<i>S</i>,\
<i>S</i>']lead(II)
;
loop_
    _publ_author_name
    _publ_author_address
    'E. Sathiyaraj'
;     Department of Chemistry
      Annamalai University
      Annamalainagar 608 002
      India
;
    'S. Thirumaran'
;     Department of Chemistry
      Annamalai University
      Annamalainagar 608 002
      India
;
    'S. Selvanayagam'
;     Department of Physics
      Kalasalingam University
      Krishnankoil 626 126
      India
;
