# Supplementary material for: Bis[N-benzyl-N-(2-phenyl­eth­yl)dithio­carbamato-κ2 S,S′]lead(II)
Source: Acta Crystallogr Sect E Struct Rep Online. 2012 Aug 25;68(Pt 9):m1217. doi: 10.1107/S1600536812036161 (PMC3435626; doi:10.1107/S1600536812036161)
Supplement: Supplementary file 2 [file e-68-m1217-Isup2.hkl]

# 
# h,k,l, Fc-squared, Fo-squared, sigma(Fo-squared) and status flag 
# 
data_I
_shelx_title '    Pb complex  C2/c' 
_shelx_refln_list_code          4 
_shelx_F_calc_maximum      494.09 
_exptl_crystal_F_000      1536.00 
_reflns_d_resolution_high  0.7492 
 
loop_ 
 _symmetry_equiv_pos_as_xyz 
 'x, y, z' 
 '-x, y, -z+1/2' 
 'x+1/2, y+1/2, z' 
 '-x+1/2, y+1/2, -z+1/2' 
 '-x, -y, -z' 
 'x, -y, z-1/2' 
 '-x+1/2, -y+1/2, -z' 
 'x+1/2, -y+1/2, z-1/2' 
 
_cell_length_a    28.5467 
_cell_length_b     5.5321 
_cell_length_c    19.4158 
_cell_angle_alpha  90.000 
_cell_angle_beta  101.600 
_cell_angle_gamma  90.000 
 
_shelx_F_squared_multiplier     1.000 
 
loop_ 
 _refln_index_h 
 _refln_index_k 
 _refln_index_l 
 _refln_F_squared_calc 
 _refln_F_squared_meas 
 _refln_F_squared_sigma 
 _refln_observed_status 
   2   0   0   150988.88   114687.89   3226.38 o 
   4   0   0    84495.52    75198.88   1482.22 o 
   6   0   0     2951.96     3686.19     80.77 o 
   8   0   0    86497.00    85703.16   1688.82 o 
  10   0   0    67685.56    68545.12   1367.01 o 
  12   0   0    96426.15    97130.99   1932.36 o 
  14   0   0    94392.98    96295.24   1918.26 o 
  16   0   0    82249.70    85207.95   1701.95 o 
  18   0   0    31704.39    32478.70    731.30 o 
  20   0   0    29018.42    30461.84    690.69 o 
  22   0   0     3855.50     3986.47    159.26 o 
  24   0   0     9021.09     9716.67    310.91 o 
  26   0   0     6697.00     7015.46    293.22 o 
  28   0   0     7286.63     8172.82    533.98 o 
  30   0   0     3523.21     3970.93    381.41 o 
  32   0   0     1485.13     1453.60    264.87 o 
  34   0   0      595.70      434.39    241.56 o 
  36   0   0      825.79      976.84    281.82 o 
   1   1   0    36330.75    37720.82    650.51 o 
   3   1   0    72780.98    70655.96   1300.16 o 
   5   1   0    76213.50    76682.09   1314.02 o 
   7   1   0   135842.98   129644.09   2113.64 o 
   9   1   0    62698.24    62253.56    917.37 o 
  11   1   0    15061.50    15427.17    214.25 o 
  13   1   0    18817.71    18335.40    254.54 o 
  15   1   0    37607.45    37592.56    511.60 o 
  17   1   0    16875.79    17188.42    252.81 o 
  19   1   0     7285.63     7546.16    130.47 o 
  21   1   0     7509.55     7934.29    170.52 o 
  23   1   0     8049.04     8141.51    212.57 o 
  25   1   0     1862.41     1981.45    103.90 o 
  27   1   0     2229.43     2488.91    170.46 o 
  29   1   0     2891.73     3005.73    221.43 o 
  31   1   0      700.96      767.06    226.73 o 
  33   1   0      341.20      271.23    228.85 o 
  35   1   0      128.01      -25.43    239.44 o 
   0   2   0     1800.07     2031.24    103.44 o 
   2   2   0     3377.77     3482.61     59.01 o 
   4   2   0      513.47      589.45     21.17 o 
   6   2   0     2876.03     2926.66     63.94 o 
   8   2   0     6932.07     7579.41    122.59 o 
  10   2   0      987.51     1079.32     35.86 o 
  12   2   0       58.86       47.16     15.76 o 
  14   2   0       58.82      119.72     21.11 o 
  16   2   0     1585.68     1623.49     46.73 o 
  18   2   0      631.20      649.22     39.21 o 
  20   2   0      167.53      167.10     45.46 o 
  22   2   0       19.30      -26.61     67.29 o 
  24   2   0       22.21      -55.22     63.14 o 
  26   2   0      236.51      145.42    122.68 o 
  28   2   0      228.28      229.59    120.37 o 
  30   2   0      232.55      229.21    129.67 o 
  32   2   0      251.41      157.43    156.80 o 
  34   2   0      159.14      351.75    243.68 o 
   1   3   0    34430.21    32266.53    567.36 o 
   3   3   0    31717.40    31856.85    483.01 o 
   5   3   0    17013.08    17574.25    295.41 o 
   7   3   0    11090.55    11720.71    213.95 o 
   9   3   0     7216.44     7051.94    127.78 o 
  11   3   0    10060.25     9980.02    185.56 o 
  13   3   0    22776.62    22652.43    405.45 o 
  15   3   0    14375.38    14337.03    224.38 o 
  17   3   0    18306.32    18138.88    347.83 o 
  19   3   0     9962.92     9757.47    267.39 o 
  21   3   0     2083.58     1876.59     90.30 o 
  23   3   0     1789.21     1644.79    156.21 o 
  25   3   0     3475.71     3563.94    261.24 o 
  27   3   0     3538.41     3485.95    172.95 o 
  29   3   0     2969.90     3118.99    429.09 o 
  31   3   0     1860.21     1942.08    182.63 o 
  33   3   0     1263.65     1340.38    176.01 o 
   0   4   0    15851.87    16412.81    418.48 o 
   2   4   0    18293.50    17801.53    319.93 o 
   4   4   0    10708.25    10696.95    179.90 o 
   6   4   0    15017.41    15190.78    238.60 o 
   8   4   0    11555.73    11811.68    189.86 o 
  10   4   0    32310.86    32137.82    536.52 o 
  12   4   0     7950.10     7726.23    181.85 o 
  14   4   0    11796.21    11757.98    365.17 o 
  16   4   0     4129.18     4018.99    209.92 o 
  18   4   0     5633.74     5488.62    400.48 o 
  20   4   0     2457.34     2822.86    371.88 o 
  22   4   0     3455.66     3496.33    272.29 o 
  24   4   0     4051.64     3934.12    383.53 o 
  26   4   0     3418.62     3638.90    539.27 o 
  28   4   0     2549.82     2541.87    255.33 o 
  30   4   0      956.25      946.21    166.99 o 
   1   5   0       26.01       73.76     74.87 o 
   3   5   0       76.98      388.27     80.87 o 
   5   5   0     2242.17     2700.04    157.24 o 
   7   5   0     3166.77     3321.85    124.94 o 
   9   5   0     2339.43     2459.82    154.33 o 
  11   5   0      886.00      842.25    105.62 o 
  13   5   0       20.27      254.27    137.73 o 
  15   5   0       18.78      202.12    108.84 o 
  17   5   0       58.90      433.12    256.39 o 
  19   5   0      662.11      896.26    148.33 o 
  21   5   0      641.17      814.21    202.36 o 
  23   5   0      384.16      337.61    148.65 o 
  25   5   0      325.10      204.17    282.88 o 
  27   5   0       20.25       22.93    153.64 o 
   0   6   0     2447.83     2538.51    224.61 o 
   2   6   0     1361.02     1731.69    138.59 o 
   4   6   0     1866.90     1777.80    201.30 o 
   6   6   0     2324.32     2578.77    250.04 o 
   8   6   0     1631.45     1697.28    205.54 o 
  10   6   0     1532.62     1523.53    203.42 o 
  12   6   0     2079.46     2112.60    228.85 o 
  14   6   0     1643.16     1906.74    174.33 o 
  16   6   0     1043.60     1068.27    217.19 o 
  18   6   0      208.62      537.50    156.30 o 
  20   6   0      522.13      517.18    268.05 o 
   1   7   0     2926.11     3150.89    298.77 o 
   3   7   0     2015.56     1811.71    254.27 o 
   5   7   0     1711.47     1551.08    245.80 o 
   7   7   0     2951.94     2924.16    292.42 o 
   9   7   0     3374.10     3251.36    223.55 o 
  11   7   0     2217.64     2301.56    203.60 o 
 -37   1   1      700.36      525.50    275.46 o 
 -35   1   1      878.58     1267.14    281.82 o 
 -33   1   1     1131.67     1464.20    273.35 o 
 -31   1   1      590.75      466.59    130.68 o 
 -29   1   1      692.27      897.92    130.32 o 
 -27   1   1     1206.83     1403.91    159.98 o 
 -25   1   1     4421.82     4603.15    186.88 o 
 -23   1   1     7132.58     7720.32    181.75 o 
 -21   1   1    13495.61    13895.28    258.84 o 
 -19   1   1     6815.43     6937.08    122.47 o 
 -17   1   1     3029.97     3093.76     63.54 o 
 -15   1   1     4546.01     4614.53     80.21 o 
 -13   1   1     4216.64     4405.92     76.99 o 
 -11   1   1    50899.57    51935.05    767.04 o 
  -9   1   1   104391.67   100207.93   1539.52 o 
  -7   1   1    83172.17    79755.41   1212.15 o 
  -5   1   1    30007.08    29771.58    487.33 o 
  -3   1   1    19118.79    21140.20    328.04 o 
  -1   1   1    25980.93    26090.43    394.38 o 
   1   1   1    28011.35    27387.87    478.20 o 
   3   1   1    73772.16    71199.50   1163.57 o 
   5   1   1    76201.39    76121.59   1182.51 o 
   7   1   1    49848.46    49045.91    765.19 o 
   9   1   1   102539.98    99205.98   1391.48 o 
  11   1   1    21611.39    21759.61    312.37 o 
  13   1   1     8373.57     8462.68    123.80 o 
  15   1   1     7345.37     7729.73    148.53 o 
  17   1   1     8511.63     8472.38    134.06 o 
  19   1   1    19249.41    19517.57    313.15 o 
  21   1   1    12802.85    13473.93    246.25 o 
  23   1   1    11456.25    12026.78    290.19 o 
  25   1   1     7433.66     7637.40    281.07 o 
  27   1   1     3669.83     3676.24    208.22 o 
  29   1   1     2315.10     2537.18    171.02 o 
  31   1   1      953.05     1051.00    239.44 o 
  33   1   1      857.82      983.20    256.39 o 
  35   1   1     1268.83     1184.50    286.06 o 
 -36   2   1      575.25      531.86    271.23 o 
 -34   2   1      973.69     1164.51    170.56 o 
 -32   2   1      440.90      257.96    139.50 o 
 -30   2   1     1140.62     1163.64    146.89 o 
 -28   2   1     1554.39     1593.83    149.64 o 
 -26   2   1     3236.99     3128.86    175.00 o 
 -24   2   1     7058.08     6801.87    298.66 o 
 -22   2   1     5515.93     4970.12    135.59 o 
 -20   2   1     5467.46     5343.12    127.34 o 
 -18   2   1     7110.07     7111.35    126.66 o 
 -16   2   1    21694.72    21883.06    348.77 o 
 -14   2   1    24921.02    25640.62    447.69 o 
 -12   2   1    11204.54    11316.17    178.27 o 
 -10   2   1     5476.98     4918.39     84.76 o 
  -8   2   1    43136.24    42411.90    655.75 o 
  -6   2   1    81555.02    81530.23   1417.76 o 
  -4   2   1    67306.39    67408.73   1103.53 o 
  -2   2   1    30161.99    31888.14    481.60 o 
   0   2   1    17879.02    18313.48    278.82 o 
   2   2   1    39256.12    37032.09    692.35 o 
   4   2   1    34176.02    32680.31    571.32 o 
   6   2   1    46768.06    45984.45    803.02 o 
   8   2   1    73666.87    73905.16   1268.08 o 
  10   2   1    41111.34    41919.54    647.91 o 
  12   2   1    35478.58    36015.34    691.68 o 
  14   2   1    15451.26    15348.23    250.97 o 
  16   2   1    13580.79    14110.95    251.59 o 
  18   2   1    18928.99    18514.99    337.39 o 
  20   2   1    16359.47    15826.31    330.81 o 
  22   2   1    21606.96    21540.22    526.58 o 
  24   2   1     7756.91     7600.85    218.80 o 
  26   2   1     4410.49     4540.04    187.02 o 
  28   2   1     3672.91     3961.94    521.26 o 
  30   2   1     3743.12     4069.08    241.96 o 
  32   2   1     3198.99     3158.30    223.01 o 
  34   2   1     1733.51     1845.61    300.89 o 
 -33   3   1       47.21      107.97    150.53 o 
 -31   3   1       85.48      -58.43    136.25 o 
 -29   3   1       59.60       88.70    128.44 o 
 -27   3   1       35.76        0.17     91.85 o 
 -25   3   1       42.82      -55.77     82.20 o 
 -23   3   1      676.55      558.48     85.33 o 
 -21   3   1      300.30      247.24     63.30 o 
 -19   3   1     1567.42     1402.63     59.86 o 
 -17   3   1      353.80      434.27     36.61 o 
 -15   3   1     2271.93     2361.86    101.67 o 
 -13   3   1      307.32      390.68     27.97 o 
 -11   3   1     1871.52     1957.89     51.81 o 
  -9   3   1      619.44      820.15     36.05 o 
  -7   3   1     1559.87     1809.92     48.71 o 
  -5   3   1      456.16      629.55     29.09 o 
  -3   3   1      331.64      398.22     30.89 o 
  -1   3   1    10013.68     9831.80    180.74 o 
   1   3   1    13188.93    14133.10    242.10 o 
   3   3   1     6920.44     7595.41    135.95 o 
   5   3   1     3030.55     2928.66     69.48 o 
   7   3   1      937.71     1014.94     35.00 o 
   9   3   1     3339.38     3469.51     78.03 o 
  11   3   1      928.71     1049.65     41.03 o 
  13   3   1     4454.95     4723.92    114.72 o 
  15   3   1     7384.65     7366.32    150.31 o 
  17   3   1     8525.16     8534.27    213.10 o 
  19   3   1     4727.32     4645.24    140.09 o 
  21   3   1     1016.06     1058.24     74.48 o 
  23   3   1     1878.51     1639.49    109.02 o 
  25   3   1      577.02      558.47    126.08 o 
  27   3   1     1381.33     1509.55    118.84 o 
  29   3   1     1097.12     1233.56    120.55 o 
  31   3   1      897.89      840.23    361.28 o 
  33   3   1      638.84      609.38    157.64 o 
 -30   4   1      284.13      361.80    118.50 o 
 -28   4   1      447.87      650.86    177.99 o 
 -26   4   1     1347.45     1380.09    159.75 o 
 -24   4   1     3320.44     3649.21    375.06 o 
 -22   4   1     4055.53     4446.06    454.52 o 
 -20   4   1     3704.61     4008.22    219.92 o 
 -18   4   1     2997.73     3094.89    270.17 o 
 -16   4   1      642.21      736.07    105.25 o 
 -14   4   1     4370.40     4623.01    178.94 o 
 -12   4   1     9235.28    10098.05    286.82 o 
 -10   4   1    17088.90    17129.66    314.22 o 
  -8   4   1    16198.33    15810.61    260.78 o 
  -6   4   1     6954.70     6764.71    122.00 o 
  -4   4   1     7409.79     7190.23    140.37 o 
  -2   4   1     4736.13     4428.10     94.57 o 
   0   4   1     1451.22     1384.74     47.62 o 
   2   4   1     4233.39     4069.47     89.13 o 
   4   4   1    11475.41    11093.56    185.95 o 
   6   4   1    20328.50    19686.89    290.36 o 
   8   4   1    12998.81    12527.93    230.46 o 
  10   4   1     2638.04     2604.13     79.91 o 
  12   4   1     1353.67     1457.41     66.34 o 
  14   4   1      180.55      192.77     53.91 o 
  16   4   1      807.61      835.17    107.69 o 
  18   4   1     1672.77     1987.54    163.16 o 
  20   4   1     2112.49     2317.19    274.40 o 
  22   4   1     1070.11     1172.96    140.51 o 
  24   4   1      749.40      797.32    175.87 o 
  26   4   1       31.40      -22.08    236.26 o 
  28   4   1       36.05        8.34    212.96 o 
  30   4   1      123.47        0.76    194.94 o 
 -27   5   1     1073.84     1328.38    181.75 o 
 -25   5   1     3281.12     3543.05    400.48 o 
 -23   5   1     4247.31     4183.99    406.84 o 
 -21   5   1     6757.70     6752.35    823.21 o 
 -19   5   1     6834.30     6769.56    439.68 o 
 -17   5   1    10058.69    10030.87    701.37 o 
 -15   5   1     9018.01     8821.86    454.52 o 
 -13   5   1     6359.57     6484.98    389.89 o 
 -11   5   1     9691.47     9362.25    362.14 o 
  -9   5   1    14078.52    13612.50    491.01 o 
  -7   5   1    18511.97    18584.43   1240.65 o 
  -5   5   1    24270.21    24149.83    609.53 o 
  -3   5   1    16624.72    16512.11    425.41 o 
  -1   5   1    18836.73    19748.01    663.75 o 
   1   5   1    16757.92    17316.49    587.34 o 
   3   5   1    16993.31    17355.99    588.84 o 
   5   5   1    14232.07    14078.01    693.65 o 
   7   5   1     6726.27     6444.90    262.16 o 
   9   5   1    10538.15    10046.74    377.95 o 
  11   5   1     8317.08     8044.22    319.45 o 
  13   5   1     9854.22     8727.98    472.53 o 
  15   5   1     6875.03     6515.79    387.77 o 
  17   5   1     4425.33     4366.77    268.05 o 
  19   5   1     4483.76     4443.67    343.27 o 
  21   5   1     2627.01     2837.67    509.61 o 
  23   5   1     1267.08     1463.92    173.10 o 
  25   5   1      740.11      887.83    170.04 o 
  27   5   1      571.45      578.17    167.82 o 
 -22   6   1      997.79      832.75    224.61 o 
 -20   6   1     1479.33     1565.07    185.79 o 
 -18   6   1     3127.69     3203.34    220.51 o 
 -16   6   1     4751.98     4642.63    268.19 o 
 -14   6   1     4755.58     4951.00    280.76 o 
 -12   6   1     3518.65     3509.90    221.41 o 
 -10   6   1     3884.58     3845.61    224.15 o 
  -8   6   1     3825.06     3797.17    296.65 o 
  -6   6   1     5094.43     5360.96    349.63 o 
  -4   6   1     4066.69     4571.65    227.69 o 
  -2   6   1     8047.42     8501.13    336.37 o 
   0   6   1     8594.87     8760.40    343.12 o 
   2   6   1     8018.65     8494.06    335.63 o 
   4   6   1     4705.61     5331.30    349.63 o 
   6   6   1     2437.99     2809.74    241.56 o 
   8   6   1     2352.49     2538.51    233.09 o 
  10   6   1     3139.19     2977.13    269.11 o 
  12   6   1     3688.40     3631.89    298.77 o 
  14   6   1     2376.13     1989.70    233.09 o 
  16   6   1     2337.55     2512.78    196.30 o 
  18   6   1     1586.23     1445.64    176.16 o 
  20   6   1     1121.71     1102.22    179.21 o 
 -11   7   1        5.23     -135.91    149.63 o 
  -9   7   1       72.06      187.64    150.44 o 
  -7   7   1        5.20      -24.78    144.54 o 
  -5   7   1       79.68      156.18    143.04 o 
  -3   7   1       29.65      -31.78    199.18 o 
   1   7   1       34.21      -55.09    199.18 o 
   3   7   1       11.66     -190.71    190.71 o 
   5   7   1       18.27     -146.21    192.83 o 
   7   7   1        2.11       42.38    197.06 o 
   9   7   1       28.99       25.43    201.30 o 
  11   7   1        4.49       85.24    150.98 o 
 -36   0   2      301.11      173.75    247.92 o 
 -34   0   2     3325.44     3973.04    389.89 o 
 -32   0   2     5762.07     7087.91    576.36 o 
 -30   0   2    10994.93    11531.36    695.02 o 
 -28   0   2    12687.01    13584.41    505.64 o 
 -26   0   2     8683.15     9309.89    304.81 o 
 -24   0   2     5592.34     5734.13    208.55 o 
 -22   0   2    21944.49    22459.21    573.44 o 
 -20   0   2    46203.55    48302.36   1078.83 o 
 -18   0   2    31924.90    33604.62    686.44 o 
 -16   0   2    62933.86    64164.77   1286.82 o 
 -14   0   2    43535.49    42042.68    847.07 o 
 -12   0   2    51894.46    49644.32    995.68 o 
 -10   0   2    19391.88    18899.55    423.87 o 
  -8   0   2    66418.11    65578.42   1441.01 o 
  -6   0   2   244124.94   200811.45   4944.37 o 
  -4   0   2   127276.21   107617.92   3094.49 o 
  -2   0   2   131269.28   109959.27   2711.62 o 
   0   0   2    43626.24    43251.13    861.29 o 
   2   0   2    48432.26    45264.41    898.42 o 
   4   0   2    94442.06    87839.01   1739.55 o 
   6   0   2     2404.80     2879.77     64.85 o 
   8   0   2    44328.53    43803.39    871.15 o 
  10   0   2    51408.89    50074.80    913.13 o 
  12   0   2    38446.36    38448.88    705.66 o 
  14   0   2    46787.13    47451.02    871.19 o 
  16   0   2    27681.19    28742.11    535.48 o 
  18   0   2    13340.81    14010.55    361.75 o 
  20   0   2      548.33      622.54     62.35 o 
  22   0   2     1868.16     2172.62    113.64 o 
  24   0   2     5027.93     5025.30    191.47 o 
  26   0   2     3703.50     3532.30    319.96 o 
  28   0   2     4136.88     4329.03    368.70 o 
  30   0   2     2946.33     3481.45    355.98 o 
  32   0   2      634.01      654.76    230.97 o 
  34   0   2      112.92       82.64    241.56 o 
  36   0   2      322.54      595.43    275.46 o 
 -37   1   2      815.65     1281.97    305.13 o 
 -35   1   2     1906.54     1383.68    292.42 o 
 -33   1   2     1000.98      858.18    256.39 o 
 -31   1   2     2853.58     2960.46    200.02 o 
 -29   1   2     3293.77     3422.64    204.03 o 
 -27   1   2     6048.04     6229.41    235.52 o 
 -25   1   2     9015.53     8836.09    291.22 o 
 -23   1   2     6146.15     6278.69    156.63 o 
 -21   1   2     7377.09     7499.40    154.55 o 
 -19   1   2     9104.54     8653.77    146.78 o 
 -17   1   2    20365.80    20291.95    311.75 o 
 -15   1   2    26063.21    25945.59    391.42 o 
 -13   1   2    73456.27    74551.38   1091.77 o 
 -11   1   2    19854.79    19270.64    303.98 o 
  -9   1   2     1858.33     1772.07     46.52 o 
  -7   1   2     6551.70     6743.57    116.65 o 
  -5   1   2    85556.15    82233.53   1336.68 o 
  -3   1   2    11391.61    12275.34    245.39 o 
  -1   1   2    47006.44    46465.68    750.76 o 
   1   1   2    80509.28    74603.91   1091.93 o 
   3   1   2    94315.83    89158.10   1305.27 o 
   5   1   2     7037.77     7918.45    128.61 o 
   7   1   2    18715.16    18782.13    297.62 o 
   9   1   2      478.94      618.32     21.39 o 
  11   1   2    19018.77    19643.68    297.87 o 
  13   1   2     5716.35     5818.09     93.50 o 
  15   1   2     9189.59     9666.10    141.85 o 
  17   1   2     2806.28     3008.47     75.86 o 
  19   1   2     2343.04     2422.68     64.09 o 
  21   1   2     1703.20     1806.26     72.44 o 
  23   1   2      863.41      973.46     68.99 o 
  25   1   2      164.49      167.51     82.31 o 
  27   1   2      250.25      107.74    104.79 o 
  29   1   2      130.87      146.21    188.59 o 
  31   1   2     1117.39     1345.54    252.16 o 
  33   1   2      309.38      341.15    235.20 o 
  35   1   2       26.19      158.92    250.04 o 
 -36   2   2       55.79      -46.62    252.16 o 
 -34   2   2      238.67      280.32    150.18 o 
 -32   2   2        8.29     -140.91    140.91 o 
 -30   2   2        6.60       16.59    131.38 o 
 -28   2   2       17.50      -62.97    140.91 o 
 -26   2   2       40.49      -80.38     80.38 o 
 -24   2   2      109.51       17.60     75.07 o 
 -22   2   2     1049.39      890.08    103.92 o 
 -20   2   2     1180.92     1132.38     45.80 o 
 -18   2   2     1953.69     2044.49     60.44 o 
 -16   2   2     4869.95     4954.07     89.76 o 
 -14   2   2       43.96       75.13     19.57 o 
 -12   2   2      170.56      198.05     19.47 o 
 -10   2   2     1585.53     1629.61     37.20 o 
  -8   2   2       88.88      180.15     22.40 o 
  -6   2   2      406.45      404.74     17.04 o 
  -4   2   2     3662.25     3762.78     66.06 o 
  -2   2   2    12706.52    13714.70    219.75 o 
   0   2   2    39064.58    38454.49    579.01 o 
   2   2   2     5746.75     5313.15     93.79 o 
   4   2   2     3866.98     3919.18     72.68 o 
   6   2   2      943.52     1100.13     31.86 o 
   8   2   2     1441.37     1405.04     42.60 o 
  10   2   2      163.40      202.80     22.74 o 
  12   2   2    18677.22    18176.72    294.13 o 
  14   2   2    15548.20    15656.31    256.36 o 
  16   2   2     8128.59     8158.81    153.86 o 
  18   2   2     3220.96     3320.16     88.51 o 
  20   2   2     6054.90     6022.53    161.33 o 
  22   2   2       43.55      136.18     61.32 o 
  24   2   2      253.82      282.80     68.84 o 
  26   2   2      519.44      628.19     92.63 o 
  28   2   2     2643.90     2832.48    173.44 o 
  30   2   2     1244.36     1512.42    158.93 o 
  32   2   2      805.08     1000.15    245.80 o 
  34   2   2      364.43      309.37    247.92 o 
 -33   3   2      372.25      365.19    155.74 o 
 -31   3   2     1015.02     1018.53    371.88 o 
 -29   3   2     1523.04     1776.98    287.12 o 
 -27   3   2     1029.53      914.67    166.34 o 
 -25   3   2     2116.28     2109.77    127.34 o 
 -23   3   2     2704.15     2506.02    160.99 o 
 -21   3   2     3881.26     3620.96    134.31 o 
 -19   3   2     2405.13     2415.77     85.58 o 
 -17   3   2     6523.88     6179.36    126.74 o 
 -15   3   2    21921.19    21391.75    336.18 o 
 -13   3   2    17579.54    18151.15    275.83 o 
 -11   3   2    13634.07    14066.70    240.03 o 
  -9   3   2    12640.58    12815.89    219.94 o 
  -7   3   2    13328.13    13541.34    220.38 o 
  -5   3   2    15864.04    15944.16    246.47 o 
  -3   3   2    72252.22    70317.01   1164.44 o 
  -1   3   2    44705.03    43275.44    711.52 o 
   1   3   2    46823.35    47302.09    713.66 o 
   3   3   2    17524.77    16503.31    252.69 o 
   5   3   2    29868.40    28633.78    475.51 o 
   7   3   2    17400.52    17131.20    289.61 o 
   9   3   2    22684.66    22652.81    387.03 o 
  11   3   2    36488.31    36378.59    631.97 o 
  13   3   2    41406.20    40367.50    749.36 o 
  15   3   2    21199.86    20631.26    383.73 o 
  17   3   2    18422.80    17365.16    365.15 o 
  19   3   2     4132.88     3903.23    130.11 o 
  21   3   2     9393.11     9289.07    356.92 o 
  23   3   2     6258.29     6294.13    363.65 o 
  25   3   2     5896.45     6168.71    333.73 o 
  27   3   2     5036.20     5393.29    446.63 o 
  29   3   2     3684.03     3960.00    201.70 o 
  31   3   2     2312.82     2544.98    231.27 o 
  33   3   2     1114.99     1039.27    228.85 o 
 -30   4   2     1644.13     1762.39    287.12 o 
 -28   4   2      692.74      668.54    235.20 o 
 -26   4   2      596.55      658.49    143.28 o 
 -24   4   2     1969.02     1920.41    167.44 o 
 -22   4   2     2672.85     2778.50    187.00 o 
 -20   4   2     4088.38     4017.76    242.62 o 
 -18   4   2     4268.51     4205.58    217.14 o 
 -16   4   2     8681.27     8104.93    558.35 o 
 -14   4   2     8858.77     8642.35    399.26 o 
 -12   4   2    11054.57    11376.16    455.86 o 
 -10   4   2    12351.09    13365.46    320.70 o 
  -8   4   2    10819.90    11264.08    215.17 o 
  -6   4   2    23055.28    23039.79    489.01 o 
  -4   4   2    12142.21    11940.13    236.48 o 
  -2   4   2    16667.78    16065.67    290.26 o 
   0   4   2    14580.83    13728.28    250.45 o 
   2   4   2    17986.58    17957.49    304.80 o 
   4   4   2    25785.65    26067.09    412.39 o 
   6   4   2    23334.46    22965.17    354.16 o 
   8   4   2    24033.72    24238.73    435.20 o 
  10   4   2    10544.47    10070.68    212.57 o 
  12   4   2    12524.53    12062.97    275.66 o 
  14   4   2    12739.32    12328.16    366.71 o 
  16   4   2     5535.32     5288.36    200.85 o 
  18   4   2     6046.81     5611.00    343.27 o 
  20   4   2     6184.11     6292.81    490.54 o 
  22   4   2     7011.30     6700.62    580.59 o 
  24   4   2     4210.52     4234.16    241.14 o 
  26   4   2     3419.46     3396.84    492.66 o 
  28   4   2     1933.25     2051.65    243.68 o 
  30   4   2      846.89      768.96    159.43 o 
 -27   5   2      203.01      379.04    159.86 o 
 -25   5   2      282.10      577.85    155.28 o 
 -23   5   2      629.81      625.60    151.18 o 
 -21   5   2      198.54      331.70    137.23 o 
 -19   5   2       44.89      120.33    126.07 o 
 -17   5   2       33.40      163.73    118.50 o 
 -15   5   2      338.47      414.61    114.64 o 
 -13   5   2       40.27      170.85    103.73 o 
 -11   5   2      754.14      865.61    150.45 o 
  -9   5   2     1167.78     1232.34     91.48 o 
  -7   5   2     4688.73     4926.88    268.05 o 
  -5   5   2       26.28      134.55     66.36 o 
  -3   5   2       32.19      154.74     57.99 o 
  -1   5   2      215.74      322.65     58.76 o 
   1   5   2      278.69      481.97     65.12 o 
   3   5   2     1748.30     1915.05    282.88 o 
   5   5   2     3392.06     3223.96    167.06 o 
   7   5   2      972.13     1166.23    104.85 o 
   9   5   2      990.99     1068.18    106.38 o 
  11   5   2       83.55      115.99     89.14 o 
  13   5   2      107.96      239.44    135.61 o 
  15   5   2       78.93      152.56    146.21 o 
  17   5   2      151.38      139.85    152.56 o 
  19   5   2      452.67      479.07    134.36 o 
  21   5   2     1076.01     1179.05    161.33 o 
  23   5   2      224.93      244.34    148.56 o 
  25   5   2       24.81     -116.38    159.98 o 
 -22   6   2      153.12      268.22    161.89 o 
 -20   6   2      220.02      396.17    158.78 o 
 -18   6   2     1177.28     1541.84    177.93 o 
 -16   6   2     1798.80     2325.07    202.36 o 
 -14   6   2     1927.10     2258.63    185.50 o 
 -12   6   2     1707.72     1764.55    211.90 o 
 -10   6   2     1497.64     1627.48    153.54 o 
  -8   6   2     1548.24     1867.29    156.80 o 
  -6   6   2     2298.78     2361.44    163.53 o 
  -4   6   2     1563.84     1934.97    147.44 o 
  -2   6   2     2694.90     2765.48    183.54 o 
   0   6   2     2680.54     3199.25    195.49 o 
   2   6   2     4593.71     4441.33    315.72 o 
   4   6   2     4099.15     3703.94    288.18 o 
   6   6   2     1974.67     1892.23    207.66 o 
   8   6   2     1618.79     1565.91    197.06 o 
  10   6   2     3202.75     2864.83    266.99 o 
  12   6   2     1771.91     1710.00    218.25 o 
  14   6   2     1937.19     1705.76    224.61 o 
  16   6   2     1123.32     1167.55    211.90 o 
  18   6   2     1449.21     1498.18    177.17 o 
  20   6   2      824.52     1255.20    386.71 o 
 -11   7   2     2634.90     2981.82    225.52 o 
  -9   7   2     2399.44     2505.95    209.84 o 
  -7   7   2     2833.43     2983.74    266.99 o 
  -5   7   2     3458.19     3627.34    230.68 o 
  -3   7   2     2896.44     2820.33    294.54 o 
  -1   7   2     2139.70     2621.15    281.82 o 
   1   7   2     2868.39     3165.72    298.77 o 
   3   7   2     3935.24     3901.00    343.27 o 
   5   7   2     3764.80     4462.52    364.46 o 
   7   7   2     4516.65     4352.34    355.98 o 
   9   7   2     3404.78     3472.97    311.49 o 
 -37   1   3      544.72      682.30    283.94 o 
 -35   1   3      359.33      313.61    254.27 o 
 -33   1   3      244.37      276.09    133.79 o 
 -31   1   3      149.25      188.49    123.77 o 
 -29   1   3     1257.23     1395.35    142.61 o 
 -27   1   3     2676.11     2640.18    217.75 o 
 -25   1   3     5411.95     5912.34    183.86 o 
 -23   1   3     6880.18     7269.11    164.42 o 
 -21   1   3    10086.21    10151.97    198.14 o 
 -19   1   3     5012.91     5117.40     97.39 o 
 -17   1   3    14343.27    15284.83    251.53 o 
 -15   1   3     9897.21    10059.56    169.86 o 
 -13   1   3    45126.05    45716.79    754.54 o 
 -11   1   3    26851.66    26480.38    435.72 o 
  -9   1   3    35858.11    35060.61    614.43 o 
  -7   1   3    61799.31    61572.30    945.80 o 
  -5   1   3    66795.26    62982.97   1092.01 o 
  -3   1   3    25206.35    25864.10    515.87 o 
  -1   1   3    30021.73    30599.66    498.51 o 
   1   1   3    16902.36    16988.72    266.10 o 
   3   1   3   177775.64   158518.13   2322.42 o 
   5   1   3    75253.81    73410.62   1140.38 o 
   7   1   3   119984.17   115664.73   1703.28 o 
   9   1   3    27108.53    27321.57    409.16 o 
  11   1   3    13471.54    13615.16    210.22 o 
  13   1   3    12023.85    12320.16    193.60 o 
  15   1   3    13623.77    14069.38    219.15 o 
  17   1   3    21914.02    22130.02    336.78 o 
  19   1   3    23005.46    23238.12    413.57 o 
  21   1   3    15554.77    16438.61    339.05 o 
  23   1   3    12499.24    12978.72    301.57 o 
  25   1   3     4247.13     4617.66    160.34 o 
  27   1   3     1942.06     2015.03    149.17 o 
  29   1   3     1707.62     1947.32    254.27 o 
  31   1   3     1657.24     1661.26    260.63 o 
  33   1   3     1512.15     1938.85    288.18 o 
  35   1   3      660.82      686.54    262.75 o 
 -36   2   3     1159.18     1061.32    177.16 o 
 -34   2   3      482.92      662.35    157.80 o 
 -32   2   3      787.56      708.30    147.60 o 
 -30   2   3      647.84      758.50    143.06 o 
 -28   2   3     1317.60     1577.58    151.71 o 
 -26   2   3     3671.95     3560.15    212.80 o 
 -24   2   3     5585.99     5347.88    352.69 o 
 -22   2   3    15098.64    14965.08    319.92 o 
 -20   2   3    19111.03    18853.39    361.12 o 
 -18   2   3     8978.38     8519.74    147.22 o 
 -16   2   3     6278.52     6197.83    112.27 o 
 -14   2   3    15338.89    15244.95    233.98 o 
 -12   2   3    59774.70    59543.19    965.32 o 
 -10   2   3    59340.15    59694.89    873.98 o 
  -8   2   3    80158.01    79794.57   1114.27 o 
  -6   2   3    43877.22    42772.43    661.80 o 
  -4   2   3    63150.45    63932.34   1176.55 o 
  -2   2   3    34306.63    34414.29    512.16 o 
   0   2   3    59247.70    57978.51    859.52 o 
   2   2   3    85301.02    82600.15   1350.88 o 
   4   2   3    69162.30    67716.63   1108.99 o 
   6   2   3   117851.35   114278.52   1862.64 o 
   8   2   3    68348.45    67780.56   1168.18 o 
  10   2   3    60443.47    60552.99    897.76 o 
  12   2   3    32711.38    33186.36    588.55 o 
  14   2   3    15390.43    15510.05    254.57 o 
  16   2   3    30679.77    30381.70    549.30 o 
  18   2   3    18745.61    18489.28    419.94 o 
  20   2   3    24466.79    24805.36    647.43 o 
  22   2   3    18471.82    18610.50    476.20 o 
  24   2   3    12067.96    12028.87    438.12 o 
  26   2   3     6569.50     6661.03    235.42 o 
  28   2   3     1337.20     1577.39    119.11 o 
  30   2   3     2098.68     2261.75    200.24 o 
  32   2   3     2248.19     2536.39    298.77 o 
  34   2   3     1753.03     1712.12    290.30 o 
 -33   3   3        9.89       86.78    152.03 o 
 -31   3   3      450.15      239.82    145.25 o 
 -29   3   3      530.32      466.50    151.51 o 
 -27   3   3      278.31      167.28    120.44 o 
 -25   3   3       57.86       98.95    108.61 o 
 -23   3   3      252.26      223.91     82.82 o 
 -21   3   3     2573.66     2386.20    125.30 o 
 -19   3   3     2463.76     2194.86     84.97 o 
 -17   3   3     2145.29     2081.21     64.20 o 
 -15   3   3     4420.76     4309.66    116.86 o 
 -13   3   3     7228.59     6980.62    115.13 o 
 -11   3   3     8201.88     8083.28    144.93 o 
  -9   3   3     1230.23     1225.01     35.76 o 
  -7   3   3     7068.56     7488.75    121.51 o 
  -5   3   3    20876.19    21714.96    345.97 o 
  -3   3   3    37060.37    36981.39    648.58 o 
  -1   3   3    19557.87    19915.16    333.51 o 
   1   3   3    14322.55    14664.83    217.07 o 
   3   3   3    12136.15    12033.12    197.58 o 
   5   3   3     8036.63     8181.27    145.41 o 
   7   3   3     7314.24     7397.05    133.77 o 
   9   3   3     7184.69     7437.51    135.94 o 
  11   3   3     8714.05     9134.40    179.17 o 
  13   3   3    19751.19    19682.77    391.73 o 
  15   3   3    19262.38    18824.19    404.22 o 
  17   3   3    12890.23    12281.95    287.27 o 
  19   3   3      685.65      657.69     66.02 o 
  21   3   3      745.92      729.06     68.37 o 
  23   3   3      577.40      601.79     84.37 o 
  25   3   3     2365.88     2323.19    129.29 o 
  27   3   3     1437.41     1362.10    131.76 o 
  29   3   3     1420.44     1236.65    120.23 o 
  31   3   3     1224.51     1258.37    129.75 o 
 -30   4   3      407.71      453.89    132.77 o 
 -28   4   3       64.36       -6.49    211.90 o 
 -26   4   3      702.99      951.98    104.98 o 
 -24   4   3     1454.91     1916.49    166.21 o 
 -22   4   3     3821.98     4036.14    223.79 o 
 -20   4   3     1413.32     1387.60    183.29 o 
 -18   4   3      326.49      378.32    106.18 o 
 -16   4   3       73.35       27.84    140.91 o 
 -14   4   3     1032.74     1298.21     77.61 o 
 -12   4   3     1010.85     1048.72     78.37 o 
 -10   4   3     7069.91     7109.02    201.92 o 
  -8   4   3     1953.35     1966.46     78.65 o 
  -6   4   3     1442.60     1472.11     51.90 o 
  -4   4   3      623.33      594.01     34.10 o 
  -2   4   3      231.91      332.22     59.55 o 
   0   4   3      492.03      555.47     29.21 o 
   2   4   3      774.12      769.07     30.85 o 
   4   4   3     3711.03     3487.84     68.52 o 
   6   4   3     4531.62     4120.32     80.75 o 
   8   4   3      518.14      509.13     42.99 o 
  10   4   3      165.83      184.86     41.03 o 
  12   4   3      107.02      147.02     56.99 o 
  14   4   3      373.01      495.88     62.61 o 
  16   4   3     1454.85     1588.15    128.20 o 
  18   4   3      222.05      472.53    135.61 o 
  20   4   3      582.86      695.02    154.68 o 
  22   4   3      461.94      570.88    130.22 o 
  24   4   3      174.32      186.30    131.13 o 
  26   4   3      222.00      169.67    136.02 o 
  28   4   3       35.18       27.68    139.55 o 
  30   4   3       24.73      -86.12    145.00 o 
 -27   5   3     1967.89     2073.28    202.44 o 
 -25   5   3     1856.68     1779.12    187.59 o 
 -23   5   3     2662.66     2693.91    200.61 o 
 -21   5   3     2394.48     2482.63    191.77 o 
 -19   5   3     3591.55     3972.10    422.73 o 
 -17   5   3     3080.03     3369.98    275.46 o 
 -15   5   3     4589.54     4252.05    228.85 o 
 -13   5   3     4476.13     4162.67    220.53 o 
 -11   5   3     8263.14     8543.41    475.92 o 
  -9   5   3     6001.80     6262.83    215.25 o 
  -7   5   3    12528.93    12280.88    361.12 o 
  -5   5   3     5601.17     5577.68    194.22 o 
  -3   5   3     8689.34     8643.21    322.13 o 
  -1   5   3     6314.88     5996.71    207.38 o 
   1   5   3     5821.30     5336.68    261.98 o 
   3   5   3     5586.55     5403.76    430.12 o 
   5   5   3     7644.21     6601.82    470.41 o 
   7   5   3     8190.08     7672.74    419.55 o 
   9   5   3     7248.10     6948.06    389.89 o 
  11   5   3     3909.93     3742.08    266.99 o 
  13   5   3     4550.77     4422.26    300.89 o 
  15   5   3     2531.56     2303.31    218.25 o 
  17   5   3     3188.67     2801.26    256.39 o 
  19   5   3     3476.44     3176.32    281.82 o 
  21   5   3     1966.07     2263.68    222.49 o 
  23   5   3     1713.58     1702.29    181.53 o 
  25   5   3      639.28      762.33    165.03 o 
 -22   6   3     1511.82     1442.90    188.30 o 
 -20   6   3     1017.30     1085.17    173.54 o 
 -18   6   3     2243.84     2570.81    290.30 o 
 -16   6   3     1676.73     1708.71    343.27 o 
 -14   6   3     2373.99     2522.11    315.72 o 
 -12   6   3     1443.05     1506.78    159.57 o 
 -10   6   3      947.73     1102.79    143.26 o 
  -8   6   3     1565.15     1689.55    155.48 o 
  -6   6   3     2792.71     2772.53    177.52 o 
  -4   6   3     4680.41     4651.96    192.39 o 
  -2   6   3     5145.83     5481.72    210.06 o 
   0   6   3     2354.80     2751.06    139.24 o 
   2   6   3     2565.17     2703.79    254.27 o 
   4   6   3      916.62     1048.88    175.87 o 
   6   6   3     1535.28     1572.27    192.83 o 
   8   6   3     1146.61     1125.17    182.23 o 
  10   6   3     1686.11     1790.52    214.01 o 
  12   6   3     2447.70     2326.61    239.44 o 
  14   6   3     2833.90     2487.66    252.16 o 
  16   6   3     2123.54     2053.27    241.56 o 
  18   6   3      650.21      578.48    199.18 o 
  20   6   3      373.30      428.28    164.40 o 
 -11   7   3       26.01      160.30    157.24 o 
  -9   7   3      168.59      393.86    159.44 o 
  -7   7   3      183.26      250.32    242.62 o 
  -5   7   3      149.46      263.02    149.03 o 
  -1   7   3        3.67     -186.47    186.47 o 
   1   7   3        6.97       27.55    186.47 o 
   3   7   3       19.50      -74.16    194.94 o 
   5   7   3       48.06      171.64    197.06 o 
   7   7   3      102.95       52.97    197.06 o 
   9   7   3      250.91      177.99    201.30 o 
 -34   0   4     1960.36     2002.41    307.25 o 
 -32   0   4     2383.53     2265.17    305.13 o 
 -30   0   4     2592.91     3015.51    196.46 o 
 -28   0   4     2992.65     3341.65    260.63 o 
 -26   0   4     2232.06     2412.33    135.50 o 
 -24   0   4     3202.32     3435.91    155.64 o 
 -22   0   4     1284.88     1215.47     82.68 o 
 -20   0   4     2188.29     2259.68     93.10 o 
 -18   0   4    24110.96    23918.46    546.39 o 
 -16   0   4    24388.20    23005.52    588.60 o 
 -14   0   4    20022.86    19773.42    506.16 o 
 -12   0   4    14198.57    14379.02    443.15 o 
 -10   0   4     5879.01     5682.99    157.49 o 
  -8   0   4     1740.54     1794.46     69.45 o 
  -6   0   4    33113.59    31400.81    777.01 o 
  -4   0   4    94578.00    87313.68   2536.01 o 
  -2   0   4    77692.13    73145.34   1394.42 o 
   0   0   4     1482.55     1959.67     44.34 o 
   2   0   4    98348.98    91621.31   1816.33 o 
   4   0   4     9044.60     9077.02    204.19 o 
   6   0   4    34451.46    33246.84    663.22 o 
   8   0   4    24443.32    25169.78    505.41 o 
  10   0   4    46219.95    48079.27    959.82 o 
  12   0   4    42437.66    43254.63    867.38 o 
  14   0   4    36069.02    36121.40    666.63 o 
  16   0   4    18072.24    17664.93    363.64 o 
  18   0   4    18606.84    19198.46    426.63 o 
  20   0   4     9530.13     9922.74    257.03 o 
  22   0   4    11198.37    11395.84    444.10 o 
  24   0   4     6721.73     6619.62    425.91 o 
  26   0   4     8596.74     9692.11    574.24 o 
  28   0   4     6695.31     7232.00    487.36 o 
  30   0   4     4800.87     5157.54    417.43 o 
  32   0   4     5311.99     5674.57    457.69 o 
  34   0   4     3249.51     4411.67    425.91 o 
 -37   1   4      119.61      194.94    275.46 o 
 -35   1   4      124.98      112.30    247.92 o 
 -33   1   4      531.04      578.80    142.10 o 
 -31   1   4      999.76     1105.04    143.44 o 
 -29   1   4      632.37      553.09    123.48 o 
 -27   1   4     2767.56     2729.99    181.37 o 
 -25   1   4      210.47      232.09     98.18 o 
 -23   1   4      157.67      107.67     61.89 o 
 -21   1   4     1631.92     1744.23     64.69 o 
 -19   1   4     7059.42     7235.07    133.28 o 
 -17   1   4     2788.81     2818.76     66.58 o 
 -15   1   4      322.65      302.15     28.04 o 
 -13   1   4     3809.13     3718.98     76.22 o 
 -11   1   4     4070.93     3965.82     95.09 o 
  -9   1   4    13791.13    14060.76    252.82 o 
  -7   1   4      421.51      478.46     20.24 o 
  -5   1   4      715.38      790.31     25.79 o 
  -3   1   4    24756.09    25092.20    522.84 o 
  -1   1   4    22490.88    21910.00    357.79 o 
   1   1   4    14170.52    14586.94    217.60 o 
   3   1   4     4468.84     4998.17     74.89 o 
   5   1   4     7389.36     7542.41    123.92 o 
   7   1   4      526.92      649.64     20.47 o 
   9   1   4    17455.10    18176.96    281.69 o 
  11   1   4    32559.17    33441.71    513.10 o 
  13   1   4    11868.22    12178.21    192.04 o 
  15   1   4     6879.61     7274.29    138.09 o 
  17   1   4     7674.22     7940.33    152.42 o 
  19   1   4     2349.27     2378.03     84.68 o 
  21   1   4     1165.98     1303.94     65.49 o 
  23   1   4     1535.92     1713.52     87.85 o 
  25   1   4    11206.95    12127.27    318.76 o 
  27   1   4     4349.48     4223.08    351.75 o 
  29   1   4     2978.89     2875.42    290.30 o 
  31   1   4      729.20      894.20    233.09 o 
  33   1   4      644.94      500.07    245.80 o 
  35   1   4      710.91      447.10    260.63 o 
 -36   2   4       45.86      -12.71    154.71 o 
 -34   2   4      326.47      481.80    153.64 o 
 -32   2   4       66.65       94.80    137.97 o 
 -30   2   4      671.08      566.21    137.46 o 
 -28   2   4      455.55      434.27    128.30 o 
 -26   2   4      691.76      777.67    125.67 o 
 -24   2   4       62.17      -61.17     88.70 o 
 -22   2   4     1115.07     1322.79     67.98 o 
 -20   2   4     1384.64     1527.58     58.45 o 
 -18   2   4     3020.14     3228.21     81.66 o 
 -16   2   4     4109.32     4241.04     85.02 o 
 -14   2   4    15592.94    15486.84    240.47 o 
 -12   2   4     2969.22     2910.78     60.48 o 
 -10   2   4      661.37      676.61     22.56 o 
  -8   2   4    16470.99    18044.40    284.87 o 
  -6   2   4    10337.44    10701.99    193.21 o 
  -4   2   4    18765.20    19476.22    321.06 o 
  -2   2   4    20249.62    20368.41    334.60 o 
   0   2   4    31202.22    30435.84    432.71 o 
   2   2   4     1276.32     1162.97     32.21 o 
   4   2   4      750.17      797.51     21.73 o 
   6   2   4      299.93      431.18     21.73 o 
   8   2   4    11552.44    11747.24    173.85 o 
  10   2   4     8882.16     9189.27    179.68 o 
  12   2   4    28874.31    28971.76    488.40 o 
  14   2   4     4189.79     4376.03    109.56 o 
  16   2   4     2685.84     2848.02     80.50 o 
  18   2   4      121.53      161.80     51.28 o 
  20   2   4      192.07      347.41     61.62 o 
  22   2   4       19.81      106.00     62.97 o 
  24   2   4      903.90     1037.78     94.96 o 
  26   2   4      227.85      246.87     88.18 o 
  28   2   4     1060.23     1265.52    128.48 o 
  30   2   4      279.65      184.35    190.71 o 
  32   2   4       36.38     -146.21    201.30 o 
  34   2   4      148.18      182.23    235.20 o 
 -33   3   4      840.70     1055.30    169.94 o 
 -31   3   4     2344.93     2499.47    355.98 o 
 -29   3   4     3347.63     3283.97    235.20 o 
 -27   3   4     2237.71     2519.44    276.52 o 
 -25   3   4      441.00      398.35    118.34 o 
 -23   3   4     1860.08     2009.85    149.63 o 
 -21   3   4     7337.28     7643.51    272.10 o 
 -19   3   4    13717.50    14136.20    376.60 o 
 -17   3   4    21981.41    22115.54    649.91 o 
 -15   3   4    17958.19    17730.89    409.86 o 
 -13   3   4    20124.73    20257.16    364.94 o 
 -11   3   4    18211.78    18087.51    304.80 o 
  -9   3   4    19856.05    20912.62    378.96 o 
  -7   3   4    20813.95    20837.58    396.62 o 
  -5   3   4    47820.06    46902.32    870.54 o 
  -3   3   4    43055.33    40947.75    628.88 o 
  -1   3   4    56705.82    54521.89    774.28 o 
   1   3   4    52945.76    50105.10    718.63 o 
   3   3   4    24676.09    23223.36    364.99 o 
   5   3   4    19775.15    19406.38    306.53 o 
   7   3   4    27745.09    26298.13    411.92 o 
   9   3   4    29141.50    28666.14    516.14 o 
  11   3   4    28363.72    26852.91    524.20 o 
  13   3   4    15466.91    15049.75    306.54 o 
  15   3   4    34885.54    32998.25    745.42 o 
  17   3   4     9162.40     8814.11    235.55 o 
  19   3   4     5700.92     5570.58    187.07 o 
  21   3   4     3030.20     2845.58    129.94 o 
  23   3   4     3608.19     3653.50    306.76 o 
  25   3   4     5321.32     5841.53    563.77 o 
  27   3   4     4011.04     4282.97    555.01 o 
  29   3   4     1976.29     2107.56    190.48 o 
  31   3   4      970.50      981.14    122.97 o 
 -32   4   4       93.25       57.21    171.64 o 
 -30   4   4      344.98      182.08    132.43 o 
 -28   4   4     1375.06     1225.88    362.34 o 
 -26   4   4     2338.77     2254.15    566.82 o 
 -24   4   4     1803.57     1858.81    264.59 o 
 -22   4   4     3886.59     3538.41    213.70 o 
 -20   4   4     6202.22     5697.21    417.43 o 
 -18   4   4     4465.20     4212.30    225.67 o 
 -16   4   4     5558.42     5656.50    586.95 o 
 -14   4   4     9496.24     9902.44    582.48 o 
 -12   4   4    14274.32    14715.02    811.33 o 
 -10   4   4     9587.66     9338.88    534.06 o 
  -8   4   4    20164.89    19683.17    413.51 o 
  -6   4   4    15065.21    15288.14    350.69 o 
  -4   4   4    18166.98    17743.20    368.08 o 
  -2   4   4    18236.65    17587.56    296.64 o 
   0   4   4    22724.83    22331.89    354.95 o 
   2   4   4    18348.17    18040.35    267.91 o 
   4   4   4    20746.52    19975.72    301.04 o 
   6   4   4    19782.78    18870.15    306.12 o 
   8   4   4    24046.93    23204.82    456.46 o 
  10   4   4    10898.70    10522.92    222.90 o 
  12   4   4     9376.27     9215.84    216.67 o 
  14   4   4     4828.40     4574.96    173.42 o 
  16   4   4    10294.18     9277.19    353.45 o 
  18   4   4     7596.50     6784.90    387.77 o 
  20   4   4     5544.63     5246.54    334.80 o 
  22   4   4     4514.81     4928.12    669.59 o 
  24   4   4     4542.69     4708.07    686.54 o 
  26   4   4     1613.42     1462.41    166.92 o 
  28   4   4      671.26      498.14    154.84 o 
 -27   5   4      146.11       93.23    239.44 o 
 -25   5   4       73.48      150.87    150.49 o 
 -23   5   4      274.98      208.21    143.86 o 
 -21   5   4       49.34      -31.53    129.43 o 
 -19   5   4       41.00      -34.48    121.53 o 
 -17   5   4       14.04      130.32    117.04 o 
 -15   5   4       17.21       26.82    110.12 o 
 -13   5   4     1262.43      964.36    126.70 o 
 -11   5   4      828.51      911.80    205.92 o 
  -9   5   4     1250.79     1539.28    102.12 o 
  -7   5   4      145.43      169.23     71.82 o 
  -5   5   4       65.05       95.37     69.04 o 
  -3   5   4      110.85      143.10     67.83 o 
  -1   5   4      110.96      134.50     80.17 o 
   1   5   4     2425.59     2278.64    121.40 o 
   3   5   4      888.22      965.14     71.11 o 
   5   5   4      242.51      349.16     83.91 o 
   7   5   4     1286.38     1394.27    156.80 o 
   9   5   4      961.83      851.82    146.21 o 
  11   5   4      187.28      273.35    131.38 o 
  13   5   4      109.82       33.90    131.38 o 
  15   5   4      217.85      275.46    148.33 o 
  17   5   4      265.50      334.80    156.80 o 
  19   5   4      537.60      519.14    173.75 o 
  21   5   4      400.54      400.48    177.99 o 
  23   5   4      450.47      362.37    191.77 o 
  25   5   4       53.58      -38.49    151.98 o 
 -22   6   4      300.50      533.42    169.22 o 
 -20   6   4      553.34      439.68    160.14 o 
 -18   6   4     1788.80     2058.84    191.88 o 
 -16   6   4     2161.65     2270.35    193.06 o 
 -14   6   4     2102.41     2213.33    185.24 o 
 -12   6   4     1941.26     1992.70    173.50 o 
 -10   6   4     2068.87     2338.71    178.48 o 
  -8   6   4     1018.26     1409.32    117.86 o 
  -6   6   4      898.05     1117.98    154.63 o 
  -4   6   4     3222.93     3291.62    167.25 o 
  -2   6   4     7067.29     7302.36    252.54 o 
   0   6   4     4798.99     4718.92    317.84 o 
   2   6   4     3345.18     3095.80    260.63 o 
   4   6   4     1063.86     1197.21    182.23 o 
   6   6   4     1225.43      862.42    171.64 o 
   8   6   4     2152.30     2254.57    224.61 o 
  10   6   4     3002.82     3030.11    275.46 o 
  12   6   4     2956.18     3078.84    283.94 o 
  14   6   4     1854.73     1733.31    222.49 o 
  16   6   4      538.08      525.50    194.94 o 
  18   6   4      916.57      817.92    209.78 o 
 -11   7   4     2517.27     2807.39    359.16 o 
  -9   7   4     3339.77     3768.25    245.38 o 
  -7   7   4     3564.79     3937.44    254.60 o 
  -3   7   4     3562.87     3625.54    345.39 o 
  -1   7   4     2405.62     2415.61    271.23 o 
   1   7   4     3320.25     3449.66    305.13 o 
   3   7   4     3782.00     3492.04    332.68 o 
   5   7   4     6214.59     6064.46    423.79 o 
   7   7   4     3646.08     3689.10    343.27 o 
   9   7   4     2186.17     2163.45    266.99 o 
 -37   1   5      380.41      775.54    303.01 o 
 -35   1   5      959.29      767.73    159.39 o 
 -33   1   5      530.21      653.13    143.84 o 
 -31   1   5      280.90      221.85    127.01 o 
 -29   1   5     1021.98     1156.89    138.76 o 
 -27   1   5     3474.12     3803.57    146.73 o 
 -25   1   5    13247.73    13719.71    367.08 o 
 -23   1   5    10784.46    10577.77    222.14 o 
 -21   1   5     8012.70     8177.40    176.64 o 
 -19   1   5     6568.82     6492.68    130.78 o 
 -17   1   5     8238.13     8274.11    165.82 o 
 -15   1   5    12701.70    12781.47    283.12 o 
 -13   1   5    30061.81    31235.23    656.82 o 
 -11   1   5    21771.68    20708.12    398.57 o 
  -9   1   5    60976.42    59667.99    979.53 o 
  -7   1   5    32934.14    31574.34    492.67 o 
  -5   1   5    54345.62    52968.24    758.54 o 
  -3   1   5    13826.63    14034.82    239.61 o 
  -1   1   5    21312.48    21064.02    298.46 o 
   1   1   5    51690.29    51247.06    719.32 o 
   3   1   5    95266.44    92816.30   1299.63 o 
   5   1   5    37905.95    37120.18    551.17 o 
   7   1   5    34956.93    34874.43    519.04 o 
   9   1   5    11225.20    11270.00    174.91 o 
  11   1   5    27522.24    28025.38    422.13 o 
  13   1   5     9119.21     9493.64    153.50 o 
  15   1   5     8428.33     8504.42    158.12 o 
  17   1   5    12339.48    12528.92    251.30 o 
  19   1   5    16714.46    17669.96    396.74 o 
  21   1   5    13440.75    13949.89    293.91 o 
  23   1   5     7354.60     7826.96    222.14 o 
  25   1   5     1462.17     1726.66    150.44 o 
  27   1   5      936.78      856.06    197.06 o 
  29   1   5      285.83      218.25    192.83 o 
  31   1   5      979.57     1201.45    247.92 o 
  33   1   5     1407.43     1468.44    277.58 o 
 -36   2   5      772.51      815.67    171.02 o 
 -34   2   5      756.80      683.55    160.73 o 
 -32   2   5     1091.89     1147.27    221.43 o 
 -30   2   5      961.95     1103.32    152.74 o 
 -28   2   5     6109.79     6242.60    297.15 o 
 -26   2   5     7350.02     6847.49    310.41 o 
 -24   2   5    10313.71    10126.60    298.78 o 
 -22   2   5    13405.81    12857.37    375.71 o 
 -20   2   5    13120.44    12720.68    256.45 o 
 -18   2   5    20708.29    20054.32    444.19 o 
 -16   2   5     7839.72     7561.38    151.01 o 
 -14   2   5    22093.14    21773.23    394.32 o 
 -12   2   5    34537.59    34291.20    747.36 o 
 -10   2   5    93326.97    94924.02   1925.54 o 
  -8   2   5    50340.70    50764.00    874.01 o 
  -6   2   5    41973.98    42774.01    738.33 o 
  -4   2   5    30404.93    30781.88    502.23 o 
  -2   2   5    28624.06    28256.14    492.66 o 
   0   2   5    65112.98    64387.23    956.40 o 
   2   2   5    63437.52    62837.50    924.58 o 
   4   2   5    74463.78    73937.29   1088.24 o 
   6   2   5    49376.95    47899.12    749.81 o 
   8   2   5    25855.46    26210.86    394.50 o 
  10   2   5    31911.28    32335.92    544.24 o 
  12   2   5     3996.52     4243.52     92.68 o 
  14   2   5    18158.88    18375.70    402.90 o 
  16   2   5    21490.37    20864.81    467.48 o 
  18   2   5    26030.66    25409.18    619.79 o 
  20   2   5    14880.37    14460.91    423.13 o 
  22   2   5     1735.75     1803.71    104.80 o 
  24   2   5     3269.05     3462.94    160.00 o 
  26   2   5     2038.85     2089.59    175.73 o 
  28   2   5     2903.81     2956.97    158.90 o 
  30   2   5     1561.01     1379.44    237.32 o 
  32   2   5     1018.57     1057.36    247.92 o 
 -33   3   5     1174.22     1170.78    193.88 o 
 -31   3   5     1090.30     1002.91    210.84 o 
 -29   3   5     1311.45     1119.64    155.03 o 
 -27   3   5     1874.47     2014.47    167.63 o 
 -25   3   5     1718.45     1609.02    256.39 o 
 -23   3   5      482.21      602.74    113.75 o 
 -21   3   5     1217.92     1397.89    175.87 o 
 -19   3   5     5447.71     5277.83    268.58 o 
 -17   3   5    13847.47    13509.80    365.38 o 
 -15   3   5     9360.77     9017.70    255.23 o 
 -13   3   5     6715.57     6903.92    193.72 o 
 -11   3   5     4014.85     4187.21    108.94 o 
  -9   3   5     4228.71     4493.41    104.34 o 
  -7   3   5    10843.55    11193.43    243.09 o 
  -5   3   5    15649.41    15892.12    326.92 o 
  -3   3   5    13937.90    14228.86    271.94 o 
  -1   3   5     6725.04     6836.81    116.44 o 
   1   3   5     5466.51     5502.64     93.20 o 
   3   3   5     2266.26     2225.12     50.97 o 
   5   3   5     3284.49     3296.37     66.18 o 
   7   3   5     3733.27     3810.35     79.84 o 
   9   3   5    13338.51    13040.51    264.41 o 
  11   3   5     9466.01     9544.65    202.63 o 
  13   3   5     4239.00     4405.45    122.26 o 
  15   3   5      140.22      217.13     96.94 o 
  17   3   5      248.71      235.85     48.89 o 
  19   3   5      388.47      331.90     59.77 o 
  21   3   5      367.34      353.51    136.67 o 
  23   3   5      234.42      203.07     78.47 o 
  25   3   5      844.40      799.61    100.34 o 
  27   3   5      477.11      377.18    100.23 o 
  29   3   5      282.38      323.25    106.02 o 
  31   3   5       49.21     -137.09    137.09 o 
 -30   4   5       16.67     -130.08    220.37 o 
 -28   4   5      125.55      122.13    120.34 o 
 -26   4   5      371.80      409.73    201.30 o 
 -24   4   5      103.76       93.87    101.71 o 
 -22   4   5       29.53       59.33    171.64 o 
 -20   4   5      174.68      211.07    111.26 o 
 -18   4   5       74.88      181.66    102.23 o 
 -16   4   5      297.62      439.03     75.85 o 
 -14   4   5      120.15      132.26     67.55 o 
 -12   4   5     1103.75     1281.17    179.61 o 
 -10   4   5      651.22      797.01     74.46 o 
  -8   4   5     2882.24     3085.38    176.47 o 
  -6   4   5     2827.99     2713.03    100.05 o 
  -4   4   5      399.21      523.64     51.47 o 
  -2   4   5      177.07      225.67     33.74 o 
   0   4   5     1142.39     1211.61     46.80 o 
   2   4   5     1810.87     1765.61     49.91 o 
   4   4   5     7213.29     6749.96    123.10 o 
   6   4   5     7660.16     7158.82    158.79 o 
   8   4   5     7885.79     7546.70    179.24 o 
  10   4   5     2094.42     1998.18     81.60 o 
  12   4   5      603.85      623.66     66.60 o 
  14   4   5      921.00      966.26     84.99 o 
  16   4   5     1855.97     1954.27    135.29 o 
  18   4   5     4175.47     4036.61    283.94 o 
  20   4   5     5830.20     5778.40    358.10 o 
  22   4   5     2781.52     3038.58    266.99 o 
  24   4   5     1159.57     1578.66    239.44 o 
  26   4   5      440.69      538.67    146.87 o 
  28   4   5      260.49      254.52    148.46 o 
 -27   5   5      246.98      161.04    235.20 o 
 -25   5   5      409.95      425.91    237.32 o 
 -23   5   5     1181.70     1665.50    269.11 o 
 -21   5   5     1277.78     1181.34    159.80 o 
 -19   5   5     1935.12     1972.82    171.61 o 
 -17   5   5      670.65      436.84    127.58 o 
 -15   5   5     2216.87     2419.36    168.81 o 
 -13   5   5     2422.82     2596.79    139.63 o 
 -11   5   5     6449.03     6934.00    381.76 o 
  -9   5   5     6517.73     6569.10    523.00 o 
  -7   5   5     6735.70     6647.32    254.25 o 
  -5   5   5     3561.90     3497.20    170.53 o 
  -3   5   5     7370.30     7134.27    233.72 o 
  -1   5   5     7284.88     7216.46    234.16 o 
   1   5   5    13315.52    12722.68    323.39 o 
   3   5   5     9845.57     9354.49    464.05 o 
   5   5   5     8677.57     8098.79    317.26 o 
   7   5   5     8135.29     7415.57    297.08 o 
   9   5   5     9220.66     8194.01    444.98 o 
  11   5   5     7991.43     7333.71    413.20 o 
  13   5   5     8178.56     7352.78    419.55 o 
  15   5   5     7508.32     7200.22    419.55 o 
  17   5   5     8064.73     7613.41    444.98 o 
  19   5   5     3811.21     3405.16    290.30 o 
  21   5   5     3047.78     3019.51    271.23 o 
  23   5   5     2526.19     2710.20    455.58 o 
  25   5   5     2380.87     2491.89    266.99 o 
 -22   6   5       56.59     -207.66    207.66 o 
 -20   6   5      443.10      511.52    162.22 o 
 -18   6   5      807.58      851.66    163.20 o 
 -16   6   5     1065.11     1315.78    209.78 o 
 -14   6   5     1215.33      860.47    179.05 o 
 -12   6   5     1041.35      963.65    148.40 o 
 -10   6   5      879.54     1056.05    197.06 o 
  -8   6   5     2046.93     2241.64    136.43 o 
  -6   6   5     1640.37     1874.47    128.10 o 
  -4   6   5     3762.29     3803.69    181.71 o 
  -2   6   5     1444.78     1856.82    123.22 o 
   0   6   5     4850.50     5157.54    334.80 o 
   2   6   5     2474.27     2513.08    224.61 o 
   4   6   5     2506.74     2623.27    233.09 o 
   6   6   5     2069.53     2108.36    218.25 o 
   8   6   5     3072.94     2862.71    264.87 o 
  10   6   5     4890.76     4710.44    339.03 o 
  12   6   5     3834.60     3780.22    311.49 o 
  14   6   5     2764.29     2902.97    266.99 o 
  16   6   5     1660.13     1650.67    230.97 o 
  18   6   5     1396.55     1322.23    230.97 o 
  -9   7   5      480.35      714.21    167.79 o 
  -7   7   5        3.43       94.92    149.63 o 
  -3   7   5       99.69     -154.68    184.35 o 
  -1   7   5       11.70     -184.35    184.35 o 
   1   7   5       23.70     -186.47    186.47 o 
   3   7   5       80.20     -188.59    188.59 o 
   5   7   5      134.08      -76.28    194.94 o 
   7   7   5       53.67     -192.83    192.83 o 
 -32   0   6     1110.32     1159.08    153.21 o 
 -30   0   6      912.64     1150.30    143.69 o 
 -28   0   6      120.32      386.40    114.55 o 
 -26   0   6     1491.09     1566.11    114.23 o 
 -24   0   6     1348.05     1274.65    102.59 o 
 -22   0   6     1589.07     1619.17    106.03 o 
 -20   0   6     7306.74     7021.62    210.55 o 
 -18   0   6    15352.61    14856.15    394.51 o 
 -16   0   6    27573.24    27597.80    701.93 o 
 -14   0   6    38070.94    37506.77    975.65 o 
 -12   0   6    12282.03    12113.98    661.28 o 
 -10   0   6    17316.53    17184.71    542.58 o 
  -8   0   6    24789.25    23976.73    598.68 o 
  -6   0   6   118130.60   111346.60   2066.32 o 
  -4   0   6    69822.08    67026.55   1245.33 o 
  -2   0   6    99851.68    95742.48   1893.41 o 
   0   0   6   112952.35   105592.89   2094.97 o 
   2   0   6    77542.96    78196.53   1552.62 o 
   4   0   6    55071.45    53209.53   1057.46 o 
   6   0   6    46630.91    45332.43   1081.87 o 
   8   0   6    45909.54    45356.14    904.40 o 
  10   0   6    84453.72    84298.30   1676.03 o 
  12   0   6   157745.19   154276.92   3059.37 o 
  14   0   6    61606.53    62479.52   1375.83 o 
  16   0   6    25070.87    25575.28    577.98 o 
  18   0   6    10729.01    10646.15    270.38 o 
  20   0   6    17724.01    17719.51    828.51 o 
  22   0   6    15128.94    15063.66    788.25 o 
  24   0   6    16774.51    17686.93    921.75 o 
  26   0   6    16695.45    17085.15    906.91 o 
  28   0   6    13310.00    12982.85    733.16 o 
  30   0   6     5184.98     5396.98    430.15 o 
  32   0   6     2894.64     3549.25    351.75 o 
  34   0   6      385.47      690.78    260.63 o 
 -37   1   6       20.12      167.40    292.42 o 
 -35   1   6       19.10      -33.40    143.85 o 
 -33   1   6      579.63      734.13    146.56 o 
 -31   1   6       42.74       50.52    138.79 o 
 -29   1   6      710.35      743.59     97.99 o 
 -27   1   6      584.90      619.43    112.35 o 
 -25   1   6       89.87      167.68     63.11 o 
 -23   1   6      455.03      326.07     53.15 o 
 -21   1   6     1848.89     1764.50     70.07 o 
 -19   1   6     3157.08     3186.10     87.75 o 
 -17   1   6     7975.94     8120.60    174.99 o 
 -15   1   6     8520.26     8523.34    175.85 o 
 -13   1   6     3268.63     2996.46     77.33 o 
 -11   1   6     5132.32     5029.26    102.20 o 
  -9   1   6    15543.43    15667.23    249.56 o 
  -7   1   6    10093.04     9736.33    159.44 o 
  -5   1   6    39953.12    40145.99    570.87 o 
  -3   1   6    38747.00    37968.63    522.34 o 
  -1   1   6    28026.57    27614.13    390.14 o 
   1   1   6    22077.28    21981.37    311.73 o 
   3   1   6    32002.22    31760.01    448.65 o 
   5   1   6    64490.89    65858.45    925.94 o 
   7   1   6    27043.44    27399.22    474.72 o 
   9   1   6    57365.04    57219.12    866.92 o 
  11   1   6    12497.00    12333.32    192.94 o 
  13   1   6    26541.56    26896.87    454.54 o 
  15   1   6    15043.79    14995.18    263.14 o 
  17   1   6    13852.44    14052.21    296.89 o 
  19   1   6    13104.13    13411.85    309.40 o 
  21   1   6    12302.09    12900.56    328.89 o 
  23   1   6     8910.31     9228.99    252.32 o 
  25   1   6     4911.22     4846.09    255.38 o 
  27   1   6     3751.31     3818.36    336.91 o 
  29   1   6     3143.75     2966.54    296.65 o 
  31   1   6      742.70      805.20    230.97 o 
  33   1   6     1251.09     1593.46    279.70 o 
 -36   2   6      256.63      342.36    162.74 o 
 -34   2   6     1590.66     1546.48    184.63 o 
 -32   2   6     1585.41     1698.93    175.13 o 
 -30   2   6     2223.19     2274.48    223.55 o 
 -28   2   6       94.32      258.70    127.28 o 
 -26   2   6       11.09       95.62    115.04 o 
 -24   2   6       55.71       98.49     62.31 o 
 -22   2   6     1676.68     1742.26     83.82 o 
 -20   2   6     3942.87     3814.19    142.24 o 
 -18   2   6     6045.38     5678.41    226.05 o 
 -16   2   6     4105.72     4059.63    116.53 o 
 -14   2   6     3122.84     3461.80    105.92 o 
 -12   2   6       72.45       98.47     21.54 o 
 -10   2   6     1596.39     1905.50     52.34 o 
  -8   2   6      575.06      697.49     34.77 o 
  -6   2   6     2415.24     2381.97     59.81 o 
  -4   2   6     6202.14     6411.13    132.47 o 
  -2   2   6      907.06      893.43     32.29 o 
   0   2   6     1102.36     1410.93     36.34 o 
   2   2   6     2070.73     2291.97     44.62 o 
   4   2   6      121.30      208.27     18.30 o 
   6   2   6     1295.84     1293.57     38.09 o 
   8   2   6      588.95      606.70     25.00 o 
  10   2   6     2284.12     2432.40     78.41 o 
  12   2   6      174.36      248.95     28.55 o 
  14   2   6      325.33      465.43     37.15 o 
  16   2   6       65.05       35.14     42.54 o 
  18   2   6      362.33      317.95     55.76 o 
  20   2   6     1545.50     1365.40     88.72 o 
  22   2   6      131.31       39.97     80.87 o 
  24   2   6       61.12       60.37     78.07 o 
  26   2   6      706.40      893.88    151.41 o 
  28   2   6        8.90      163.16    171.64 o 
  30   2   6        6.21      182.23    190.71 o 
  32   2   6       88.35       -2.12    205.54 o 
 -33   3   6     1609.92     1579.03    184.91 o 
 -31   3   6     1384.54     1359.84    171.61 o 
 -29   3   6     1258.49     1204.45    257.45 o 
 -27   3   6     3188.67     2916.10    201.52 o 
 -25   3   6     2428.91     2175.11    234.14 o 
 -23   3   6     3530.50     3562.39    210.32 o 
 -21   3   6     3563.59     4123.70    208.72 o 
 -19   3   6    16456.46    16584.74    652.35 o 
 -17   3   6    13341.45    13759.31    661.04 o 
 -15   3   6    14232.43    13949.73    549.24 o 
 -13   3   6    12443.06    12285.16    292.50 o 
 -11   3   6     8307.67     8407.54    190.76 o 
  -9   3   6     7128.50     7360.53    166.85 o 
  -7   3   6    18990.32    19104.58    371.62 o 
  -5   3   6    38770.93    39210.48    780.20 o 
  -3   3   6    29670.85    28795.01    533.15 o 
  -1   3   6    36982.44    36316.00    593.58 o 
   1   3   6    10311.41     9957.65    166.79 o 
   3   3   6    12890.34    12911.79    221.79 o 
   5   3   6     5938.70     5842.57    117.00 o 
   7   3   6    12210.02    11966.27    222.63 o 
   9   3   6    25322.66    24423.04    478.43 o 
  11   3   6    27871.18    26788.57    561.43 o 
  13   3   6    13720.26    13796.20    329.89 o 
  15   3   6     4694.01     4245.55    146.52 o 
  17   3   6     1928.73     1787.31     84.52 o 
  19   3   6     7223.20     6618.65    256.00 o 
  21   3   6     1590.70     1559.49    153.62 o 
  23   3   6     4185.60     4009.73    197.35 o 
  25   3   6     3296.56     3442.59    277.36 o 
  27   3   6     2588.06     2701.80    228.78 o 
  29   3   6     1601.23     1918.67    302.42 o 
  31   3   6      819.41      707.73    194.94 o 
 -30   4   6      684.00      792.30    214.01 o 
 -28   4   6     1665.85     1531.95    157.32 o 
 -26   4   6     3015.41     2546.55    349.63 o 
 -24   4   6     3402.76     2866.74    269.11 o 
 -22   4   6     2006.51     1529.81    307.25 o 
 -20   4   6     3217.20     2761.12    298.77 o 
 -18   4   6     3879.76     3981.36    245.69 o 
 -16   4   6     8047.83     8420.35    388.48 o 
 -14   4   6     6828.10     7124.88    327.41 o 
 -12   4   6    11081.60    11370.64    466.05 o 
 -10   4   6    11911.57    11864.71    601.99 o 
  -8   4   6    10273.25    10980.67    419.59 o 
  -6   4   6    11912.79    11799.08    307.74 o 
  -4   4   6    16009.06    15273.21    386.19 o 
  -2   4   6    11955.58    11829.44    274.91 o 
   0   4   6    12109.73    11992.27    240.98 o 
   2   4   6    22087.11    20978.38    394.57 o 
   4   4   6    17581.15    17104.81    325.33 o 
   6   4   6     7234.03     7217.66    204.75 o 
   8   4   6     6388.44     6264.05    206.22 o 
  10   4   6    11958.33    11405.34    341.68 o 
  12   4   6     9734.39     9160.79    285.86 o 
  14   4   6     6060.18     5714.77    203.48 o 
  16   4   6     5530.97     5282.56    324.20 o 
  18   4   6     7431.48     6880.25    396.24 o 
  20   4   6     4117.80     4127.73    296.65 o 
  22   4   6     3588.48     3684.87    290.30 o 
  24   4   6     1222.46     1396.38    254.27 o 
  26   4   6     1554.48     1528.67    378.23 o 
  28   4   6     1017.52     1027.46    346.45 o 
 -27   5   6       29.10     -224.61    224.61 o 
 -25   5   6      379.08       65.69    226.73 o 
 -23   5   6      358.86       78.40    216.13 o 
 -21   5   6      269.16      332.68    216.13 o 
 -19   5   6      488.67      440.42    167.40 o 
 -17   5   6      137.68      173.29    123.06 o 
 -15   5   6       13.89       12.04    113.84 o 
 -13   5   6      277.97      250.16     86.14 o 
 -11   5   6     1554.90     1823.55    152.62 o 
  -9   5   6     1547.01     1644.59    107.69 o 
  -7   5   6      701.17      664.37     85.60 o 
  -5   5   6     1926.04     2367.60    126.53 o 
  -3   5   6       28.61      135.10     70.18 o 
  -1   5   6       35.32       51.45     68.36 o 
   1   5   6      203.23      356.48     64.22 o 
   3   5   6     2556.05     2563.94    160.65 o 
   5   5   6     4108.45     4332.57    207.86 o 
   7   5   6      473.04      638.78     97.36 o 
   9   5   6       44.95      343.29     92.14 o 
  11   5   6       55.43      233.09    137.73 o 
  13   5   6       83.35      275.46    144.09 o 
  15   5   6      217.13      370.82    156.80 o 
  17   5   6      625.77      784.01    175.87 o 
  19   5   6     1043.04      788.25    184.35 o 
  21   5   6      180.36      421.67    180.11 o 
  23   5   6      112.13      103.83    180.11 o 
 -20   6   6     1574.00     1792.64    290.30 o 
 -18   6   6      669.96      769.01    165.81 o 
 -16   6   6      755.09      718.25    158.68 o 
 -14   6   6      438.00      749.37    150.78 o 
 -12   6   6      400.80      369.99    165.28 o 
 -10   6   6      555.49      767.94    108.30 o 
  -8   6   6     2316.35     2515.31    169.84 o 
  -6   6   6     2504.16     2671.66    149.12 o 
  -4   6   6     2603.64     2931.51    154.50 o 
  -2   6   6     1313.14     1996.06    211.90 o 
   0   6   6     2074.96     2165.57    214.01 o 
   2   6   6      617.59      720.45    163.16 o 
   4   6   6     1170.04     1110.33    180.11 o 
   6   6   6     2237.07     2265.16    224.61 o 
   8   6   6     1833.41     1762.97    214.01 o 
  10   6   6      570.39      851.82    186.47 o 
  12   6   6     1380.72     1423.94    211.90 o 
  14   6   6     1367.21     1525.65    224.61 o 
  16   6   6     1398.84     1421.82    226.73 o 
  18   6   6      281.42      188.59    199.18 o 
  -9   7   6     2024.41     2050.93    201.42 o 
  -5   7   6     1773.17     2146.50    266.99 o 
  -3   7   6     1525.26     1479.03    237.32 o 
  -1   7   6     2406.22     2216.43    264.87 o 
   1   7   6     2914.53     2922.04    292.42 o 
   3   7   6     2245.32     2457.99    275.46 o 
   5   7   6     2016.14     1898.59    258.51 o 
 -37   1   7      190.23      659.00    305.13 o 
 -35   1   7       65.79      -60.01    154.68 o 
 -33   1   7       29.14     -102.75    188.59 o 
 -31   1   7      927.01      866.09    146.21 o 
 -29   1   7      967.53     1103.82    106.94 o 
 -27   1   7     4212.86     4181.79    189.63 o 
 -25   1   7     5784.95     5937.99    170.57 o 
 -23   1   7     5266.90     5462.09    135.80 o 
 -21   1   7     5162.35     5255.78    158.42 o 
 -19   1   7      761.79      809.74     59.67 o 
 -17   1   7      831.09      918.13     65.69 o 
 -15   1   7     5800.62     5968.04    141.72 o 
 -13   1   7    11041.22    10585.97    199.01 o 
 -11   1   7    45323.03    45568.00    751.07 o 
  -9   1   7    23356.24    22733.20    362.01 o 
  -7   1   7    23939.86    24515.16    355.66 o 
  -5   1   7    14216.14    14529.74    219.52 o 
  -3   1   7    12893.47    12349.39    172.62 o 
  -1   1   7     8145.73     7694.36    113.52 o 
   1   1   7    12291.58    12229.47    185.86 o 
   3   1   7    45621.98    45641.96    643.46 o 
   5   1   7    54116.70    55030.91    774.95 o 
   7   1   7    22740.84    22389.36    322.45 o 
   9   1   7     4922.16     4539.53     83.94 o 
  11   1   7     6631.60     6795.25    119.63 o 
  13   1   7     8206.43     8767.11    160.87 o 
  15   1   7    16928.72    17764.12    324.96 o 
  17   1   7    16490.81    17107.32    382.23 o 
  19   1   7    12504.22    12861.70    298.34 o 
  21   1   7     7966.29     7853.01    254.74 o 
  23   1   7     2108.85     2079.71    149.63 o 
  25   1   7     1038.66     1101.03    191.77 o 
  27   1   7     1315.08     1404.87    216.13 o 
  29   1   7     1450.52     1551.08    241.56 o 
  31   1   7     2897.30     3040.70    319.96 o 
  33   1   7     1479.12     1379.44    277.58 o 
 -36   2   7       87.90      -35.33    159.15 o 
 -34   2   7      610.50      625.91    159.43 o 
 -32   2   7      557.38      395.24    147.02 o 
 -30   2   7     2044.89     2003.81    257.45 o 
 -28   2   7     2374.49     2097.96    172.08 o 
 -26   2   7     3740.28     3849.44    173.97 o 
 -24   2   7     6763.58     6723.61    235.78 o 
 -22   2   7     3061.67     2890.59    109.29 o 
 -20   2   7     2709.60     2430.18    128.54 o 
 -18   2   7     3490.41     3204.87     97.69 o 
 -16   2   7     6573.10     6330.64    246.00 o 
 -14   2   7    19926.65    20241.90    507.51 o 
 -12   2   7    21893.54    21328.08    448.92 o 
 -10   2   7    26187.42    27402.19    519.87 o 
  -8   2   7     7542.70     7302.88    159.60 o 
  -6   2   7    17817.15    17850.83    319.30 o 
  -4   2   7    14526.41    14415.54    258.43 o 
  -2   2   7    29696.13    30892.38    479.03 o 
   0   2   7    14749.56    14627.95    221.45 o 
   2   2   7    25672.45    25304.47    377.09 o 
   4   2   7    43242.45    42687.81    631.82 o 
   6   2   7    20406.36    20429.06    325.84 o 
   8   2   7    17162.13    17816.13    306.47 o 
  10   2   7     8227.79     8259.81    142.63 o 
  12   2   7    20072.96    20933.67    361.28 o 
  14   2   7    20090.40    20426.48    545.07 o 
  16   2   7     8991.18     8628.19    231.41 o 
  18   2   7    12613.30    12299.42    318.31 o 
  20   2   7     7145.24     6928.58    272.58 o 
  22   2   7     7412.44     7457.84    489.48 o 
  24   2   7     4227.30     4376.96    379.39 o 
  26   2   7     2457.00     2735.88    238.80 o 
  28   2   7     3026.44     2415.61    254.27 o 
  30   2   7     1855.58     1887.99    254.27 o 
  32   2   7     2175.48     2241.86    288.18 o 
 -33   3   7      623.82      488.14    161.94 o 
 -31   3   7       67.78      197.05    147.82 o 
 -29   3   7       12.35       57.64    139.08 o 
 -27   3   7       30.97       -0.24    125.05 o 
 -25   3   7      234.90      -33.13    116.54 o 
 -23   3   7      416.98      310.25     81.74 o 
 -21   3   7     1881.58     1664.92    120.23 o 
 -19   3   7     1985.06     1958.45    180.17 o 
 -17   3   7     1620.58     1431.17    123.66 o 
 -15   3   7      326.16      152.98     86.81 o 
 -13   3   7       78.96        6.13     52.43 o 
 -11   3   7      915.03      975.65     65.14 o 
  -9   3   7      566.56      528.99     37.17 o 
  -7   3   7     1572.07     1630.85     84.47 o 
  -5   3   7      143.16      295.02     31.23 o 
  -3   3   7     4091.94     4074.85     96.90 o 
  -1   3   7     1410.00     1507.41     46.63 o 
   1   3   7     2461.40     2360.27     52.86 o 
   3   3   7     1159.79     1153.25     37.46 o 
   5   3   7      874.01      974.70     34.04 o 
   7   3   7      311.66      404.25     40.20 o 
   9   3   7     1448.03     1507.85     57.32 o 
  11   3   7     1991.32     2099.28     87.49 o 
  13   3   7     1927.01     1867.88     83.68 o 
  15   3   7      100.02       57.62     83.50 o 
  17   3   7      778.23      853.46     97.08 o 
  19   3   7      480.93      393.68    101.71 o 
  21   3   7     1343.58     1390.16    106.36 o 
  23   3   7      573.90      544.33     97.11 o 
  25   3   7      453.47      407.41     95.14 o 
  27   3   7      612.79      667.49    185.30 o 
  29   3   7      388.47      184.35    161.04 o 
 -30   4   7       60.05      -11.91    134.77 o 
 -28   4   7      246.49      490.28    136.85 o 
 -26   4   7      857.00     1035.98    139.50 o 
 -24   4   7     1746.60     1610.76    150.45 o 
 -22   4   7     1186.19     1048.40    199.18 o 
 -20   4   7      636.46      635.84    101.37 o 
 -18   4   7      245.33      374.45     71.28 o 
 -16   4   7      281.10      468.23    175.87 o 
 -14   4   7     2485.81     3136.42    178.29 o 
 -12   4   7     8178.38     9000.02    279.48 o 
 -10   4   7    10008.76    10566.90    413.96 o 
  -8   4   7    10992.11    11376.72    333.43 o 
  -6   4   7     1812.15     2129.79    108.76 o 
  -4   4   7     1255.09     1343.08     76.77 o 
  -2   4   7     4806.02     4935.28    174.33 o 
   0   4   7    11973.13    11776.88    309.60 o 
   2   4   7    17087.73    16599.54    467.95 o 
   4   4   7     9074.96     8469.39    259.09 o 
   6   4   7     4729.48     4255.18    155.22 o 
   8   4   7     4547.14     4212.25    157.75 o 
  10   4   7     4046.03     3779.61    150.28 o 
  12   4   7     2774.39     2806.76    132.71 o 
  14   4   7     2426.45     2096.92    188.59 o 
  16   4   7     3579.95     3591.63    262.75 o 
  18   4   7     5568.74     5170.25    328.44 o 
  20   4   7     2795.04     3030.11    260.63 o 
  22   4   7     1331.40     1330.71    190.71 o 
  24   4   7      383.83      311.49    167.40 o 
  26   4   7       37.01      148.88    144.38 o 
 -27   5   7      543.02      487.36    241.56 o 
 -25   5   7      836.78     1084.91    250.04 o 
 -23   5   7      975.98     1343.42    252.16 o 
 -21   5   7     2300.52     2576.65    281.82 o 
 -19   5   7     2005.81     2472.82    273.35 o 
 -17   5   7     4775.67     4621.45    370.82 o 
 -15   5   7     5183.76     5689.78    334.22 o 
 -13   5   7     7990.90     8549.48    318.77 o 
 -11   5   7     7474.51     7878.86    262.02 o 
  -9   5   7     7877.75     8483.45    405.75 o 
  -7   5   7     9107.18     9508.47    431.69 o 
  -5   5   7    15039.79    15443.00    443.61 o 
  -3   5   7    10183.36    10424.97    316.31 o 
  -1   5   7    10392.65    10920.47    326.59 o 
   1   5   7    10227.64    10015.31    383.53 o 
   3   5   7    17885.48    16275.17    581.20 o 
   5   5   7    16819.11    16667.72    815.80 o 
   7   5   7    15189.10    13970.28    697.14 o 
   9   5   7     7537.67     6721.33    387.77 o 
  11   5   7     7851.00     7742.67    434.39 o 
  13   5   7     6899.12     6933.23    408.96 o 
  15   5   7     7393.68     6979.84    415.32 o 
  17   5   7     5470.27     5331.30    358.10 o 
  19   5   7     3940.55     3508.99    296.65 o 
  21   5   7     3636.84     3718.77    313.61 o 
  23   5   7     2156.70     2292.71    254.27 o 
 -20   6   7     1965.28     2294.83    303.01 o 
 -18   6   7     1329.08     1837.14    279.70 o 
 -16   6   7     2530.26     2407.14    290.30 o 
 -14   6   7     1555.68     1766.93    178.00 o 
 -12   6   7     1757.41     1732.18    233.09 o 
 -10   6   7     1398.39     1657.60    195.42 o 
  -8   6   7     1809.86     2074.85    136.67 o 
  -6   6   7     4197.09     4445.24    250.30 o 
  -4   6   7     6875.98     6977.88    310.29 o 
  -2   6   7     6222.18     6274.23    389.89 o 
   0   6   7     4893.42     4653.23    326.32 o 
   2   6   7     2755.67     2627.51    254.27 o 
   4   6   7     5262.78     5060.07    341.15 o 
   6   6   7     2750.88     2449.51    239.44 o 
   8   6   7     3339.65     3545.02    296.65 o 
  10   6   7     3719.91     3966.69    315.72 o 
  12   6   7     4417.85     4216.72    330.56 o 
  14   6   7     3565.40     3566.21    309.37 o 
  16   6   7     1818.98     1854.09    245.80 o 
  -5   7   7      127.91       69.93    197.06 o 
  -3   7   7      103.68       -6.36    192.83 o 
  -1   7   7       61.71       -8.48    192.83 o 
   1   7   7        8.69     -186.47    186.47 o 
   3   7   7       31.76      -84.76    192.83 o 
 -30   0   8     3997.50     4457.14    256.67 o 
 -28   0   8     1653.25     1681.00    223.55 o 
 -26   0   8     2854.23     2957.82    155.68 o 
 -24   0   8      246.40      332.84     95.59 o 
 -22   0   8    24976.21    24388.06    718.13 o 
 -20   0   8    25772.55    26089.77    672.67 o 
 -18   0   8    53718.99    53150.65   1575.65 o 
 -16   0   8    34111.44    33579.29   1159.46 o 
 -14   0   8    32020.68    32405.09    970.41 o 
 -12   0   8    31556.29    32062.48    892.30 o 
 -10   0   8    33814.18    32350.85    731.39 o 
  -8   0   8    21115.17    19538.88    403.90 o 
  -6   0   8    60897.18    59341.45   1178.30 o 
  -4   0   8   108554.83   103737.20   1921.62 o 
  -2   0   8   221334.22   201201.97   3982.07 o 
   0   0   8    52106.47    51689.86   1029.63 o 
   2   0   8    41255.66    40513.55    809.86 o 
   4   0   8    30608.67    30425.50    610.89 o 
   6   0   8    64792.13    65705.02   1308.18 o 
   8   0   8    66350.50    66880.02   1606.77 o 
  10   0   8    59528.82    58221.95   1222.98 o 
  12   0   8    28668.54    27903.38    624.65 o 
  14   0   8    17671.47    18428.85    421.76 o 
  16   0   8    19565.18    20404.78    572.07 o 
  18   0   8     6836.13     7113.82    293.39 o 
  20   0   8     8477.35     8619.92    485.24 o 
  22   0   8     9825.82     9340.36    529.74 o 
  24   0   8    11592.73    11484.75    639.92 o 
  26   0   8     6694.22     6727.69    447.10 o 
  28   0   8     1590.38     1483.27    230.97 o 
  30   0   8      833.09      932.34    230.97 o 
  32   0   8      152.83      -14.83    220.37 o 
 -37   1   8      246.27      316.86    165.88 o 
 -35   1   8      419.00      257.87    151.98 o 
 -33   1   8      349.94      296.22    144.93 o 
 -31   1   8      748.28      778.87    110.85 o 
 -29   1   8     1006.22      922.40    106.65 o 
 -27   1   8     1331.09     1491.89    113.51 o 
 -25   1   8     5722.66     5320.11    176.64 o 
 -23   1   8     5121.61     4812.43    137.62 o 
 -21   1   8     7614.31     7503.70    224.72 o 
 -19   1   8    13938.00    13965.86    265.76 o 
 -17   1   8    11632.96    11237.11    247.78 o 
 -15   1   8    11667.16    11579.34    218.72 o 
 -13   1   8    13073.03    12633.28    249.31 o 
 -11   1   8    25257.45    25626.76    426.87 o 
  -9   1   8    17518.60    17060.11    263.06 o 
  -7   1   8    45049.78    45190.37    702.13 o 
  -5   1   8    56555.57    55271.11    784.89 o 
  -3   1   8    39796.62    39291.90    536.42 o 
  -1   1   8    23460.28    23530.36    334.90 o 
   1   1   8    23467.87    23792.86    339.00 o 
   3   1   8    24358.32    24864.79    354.01 o 
   5   1   8    14466.49    14471.47    209.97 o 
   7   1   8    32073.17    32122.30    537.25 o 
   9   1   8    13108.53    13151.11    202.56 o 
  11   1   8    16516.08    16731.30    288.06 o 
  13   1   8    13941.31    14278.50    250.16 o 
  15   1   8     9846.97     9875.72    214.97 o 
  17   1   8     3603.74     3785.76    116.05 o 
  19   1   8     3629.05     3510.90    144.34 o 
  21   1   8     2102.67     2172.33    115.10 o 
  23   1   8     3121.21     3121.94    196.01 o 
  25   1   8      819.57      982.54    164.22 o 
  27   1   8     1545.92     1773.57    235.20 o 
  29   1   8      261.06       27.55    186.47 o 
  31   1   8      881.31      955.65    239.44 o 
 -36   2   8      227.39      272.83    166.19 o 
 -34   2   8       13.62       28.24    150.09 o 
 -32   2   8      105.55       73.81    141.46 o 
 -30   2   8      272.46      123.82    134.84 o 
 -28   2   8      337.69      277.89    132.22 o 
 -26   2   8      538.45      553.41    114.29 o 
 -24   2   8       17.59      114.70     79.28 o 
 -22   2   8       10.26        1.78     70.63 o 
 -20   2   8      321.73      353.15     54.63 o 
 -18   2   8      375.47      324.79     78.77 o 
 -16   2   8      169.36      158.64     51.69 o 
 -14   2   8     1203.46     1122.56     65.03 o 
 -12   2   8     1624.88     1499.13     49.65 o 
 -10   2   8     4503.52     4434.94    114.17 o 
  -8   2   8     2559.77     2749.03     75.10 o 
  -6   2   8     2628.48     2853.45     72.45 o 
  -4   2   8     2981.11     3072.71     70.97 o 
  -2   2   8     4519.87     4467.36     79.88 o 
   0   2   8      364.91      463.31     20.12 o 
   2   2   8     2161.51     2281.27     46.95 o 
   4   2   8     1676.80     1920.26     43.50 o 
   6   2   8     1793.31     2089.17     50.53 o 
   8   2   8      350.91      420.53     26.59 o 
  10   2   8     2033.53     1986.48     74.80 o 
  12   2   8      518.56      590.08     38.01 o 
  14   2   8     2741.62     2758.35     88.72 o 
  16   2   8       83.43       33.38     47.77 o 
  18   2   8      305.83      325.21     76.37 o 
  20   2   8      536.47      398.54     84.65 o 
  22   2   8      882.88      763.33    171.64 o 
  24   2   8      629.75      647.02    181.17 o 
  26   2   8     1242.47     1021.34    186.47 o 
  28   2   8      337.54      258.51    182.23 o 
  30   2   8      328.20      336.91    201.30 o 
 -33   3   8      760.82      950.41    173.17 o 
 -31   3   8      910.34      749.70    163.74 o 
 -29   3   8      575.39      577.90    148.13 o 
 -27   3   8      104.23      -91.33    126.28 o 
 -25   3   8      301.18      213.40    123.55 o 
 -23   3   8     1044.33      943.65     98.10 o 
 -21   3   8     3746.17     3875.21    171.09 o 
 -19   3   8     6631.99     6569.59    272.50 o 
 -17   3   8     5931.25     6093.81    375.65 o 
 -15   3   8     4294.42     4082.47    181.48 o 
 -13   3   8     1347.12     1506.63    145.82 o 
 -11   3   8     4160.29     4332.89    169.09 o 
  -9   3   8    11448.98    11820.39    447.20 o 
  -7   3   8     9519.37     9813.42    235.45 o 
  -5   3   8     8150.75     8170.80    182.01 o 
  -3   3   8    21500.27    21547.36    412.09 o 
  -1   3   8    15484.32    15445.15    278.46 o 
   1   3   8     9752.69     9440.14    158.84 o 
   3   3   8    10741.35    10759.22    187.58 o 
   5   3   8    13021.60    12641.98    219.89 o 
   7   3   8    12937.10    12904.00    257.52 o 
   9   3   8    13410.81    12785.61    302.64 o 
  11   3   8    14328.66    14191.42    335.90 o 
  13   3   8    17028.86    15851.94    374.86 o 
  15   3   8     5096.29     4912.84    179.18 o 
  17   3   8     7030.64     7111.22    392.01 o 
  19   3   8     2992.51     2877.74    164.22 o 
  21   3   8     6169.53     6032.53    247.70 o 
  23   3   8     5958.43     5717.83    247.01 o 
  25   3   8     4809.58     4395.68    218.51 o 
  27   3   8     3336.21     3642.94    331.74 o 
  29   3   8     1760.61     1462.08    205.54 o 
 -30   4   8      750.13      840.88    303.01 o 
 -28   4   8     1090.22     1075.21    150.49 o 
 -26   4   8     1029.73      776.20    169.52 o 
 -24   4   8     1381.02     1221.93    138.92 o 
 -22   4   8      968.27      758.02    164.22 o 
 -20   4   8     1768.64     1850.44    152.97 o 
 -18   4   8     2850.58     2570.12    206.31 o 
 -16   4   8     4269.45     3681.88    222.46 o 
 -14   4   8     1582.98     1743.26    130.61 o 
 -12   4   8     8570.61     8931.48    341.95 o 
 -10   4   8     6370.65     6659.55    423.79 o 
  -8   4   8     9676.21     9559.81    706.67 o 
  -6   4   8     5119.97     4976.53    321.02 o 
  -4   4   8    10978.02    10879.57    434.22 o 
  -2   4   8    12211.64    12102.55    355.05 o 
   0   4   8     8463.55     8160.55    252.88 o 
   2   4   8     5314.00     5215.46    177.03 o 
   4   4   8     6497.34     6420.19    260.39 o 
   6   4   8    14328.99    13898.87    495.95 o 
   8   4   8    10821.02    10654.02    394.87 o 
  10   4   8     7822.91     7582.36    245.19 o 
  12   4   8     9633.49     8796.08    336.76 o 
  14   4   8     6582.72     6434.73    270.59 o 
  16   4   8     4817.84     4606.61    305.13 o 
  18   4   8     2998.83     3074.61    254.27 o 
  20   4   8     4736.98     4727.39    324.20 o 
  22   4   8     2876.65     2765.24    262.75 o 
  24   4   8     1906.93     2082.93    226.73 o 
  26   4   8     2378.38     2541.97    505.37 o 
 -27   5   8      466.06      635.69    245.80 o 
 -25   5   8      705.22      531.86    233.09 o 
 -23   5   8      124.05      264.87    218.25 o 
 -21   5   8        4.18       80.52    205.54 o 
 -19   5   8      492.72      830.63    218.25 o 
 -17   5   8       43.94      105.95    184.35 o 
 -15   5   8      534.64      783.22    184.35 o 
 -13   5   8      923.25     1136.33    131.18 o 
 -11   5   8     2069.94     2194.70    155.93 o 
  -9   5   8      686.13      759.38    111.63 o 
  -7   5   8       73.00      173.32     93.83 o 
  -5   5   8       85.38      207.23     93.56 o 
  -3   5   8      205.54      194.20     92.14 o 
  -1   5   8      387.85      533.67     99.63 o 
   1   5   8       20.74      180.11    125.02 o 
   3   5   8     1293.41     1451.49    169.52 o 
   5   5   8     3116.71     2943.23    239.44 o 
   7   5   8      492.80      631.45    148.33 o 
   9   5   8       27.19      -59.33    129.26 o 
  11   5   8      225.34      131.38    141.97 o 
  13   5   8      247.80      131.38    152.56 o 
  15   5   8      274.10      103.83    156.80 o 
  17   5   8      875.48      892.08    184.35 o 
  19   5   8      439.20      476.77    184.35 o 
  21   5   8      335.33      303.01    177.99 o 
 -20   6   8       71.08       65.69    237.32 o 
 -18   6   8      158.66      470.41    237.32 o 
 -16   6   8      592.09     1087.02    243.68 o 
 -14   6   8      953.23     1525.65    254.27 o 
 -12   6   8      687.16      735.09    143.89 o 
 -10   6   8      254.39      265.96    128.15 o 
  -8   6   8      866.21     1058.56    143.47 o 
  -6   6   8     2571.77     2907.31    196.92 o 
  -4   6   8     2284.93     2922.04    279.70 o 
  -2   6   8      958.02      932.34    182.23 o 
   0   6   8      720.71     1078.55    186.47 o 
   2   6   8      720.51      481.00    167.40 o 
   4   6   8     1563.45     1737.54    214.01 o 
   6   6   8     1276.06     1072.19    192.83 o 
   8   6   8     2412.15     2328.73    239.44 o 
  10   6   8     2346.12     2349.92    247.92 o 
  12   6   8     1016.68     1199.33    211.90 o 
  14   6   8      641.23      656.88    203.42 o 
  16   6   8      940.14      883.61    222.49 o 
  -5   7   8     1292.63     1614.65    252.16 o 
  -3   7   8     1158.95     1233.23    235.20 o 
  -1   7   8     1858.95     2029.96    256.39 o 
 -37   1   9       48.38      170.42    170.58 o 
 -35   1   9       42.94      181.99    151.26 o 
 -33   1   9       26.53      105.32    142.26 o 
 -31   1   9      423.04      657.41    109.78 o 
 -29   1   9     1063.71     1254.56    182.33 o 
 -27   1   9     4572.02     4933.48    203.60 o 
 -25   1   9     1137.12     1340.44    170.61 o 
 -23   1   9     2973.82     3299.07    121.96 o 
 -21   1   9      120.26      108.07     49.10 o 
 -19   1   9      234.21      226.01     40.93 o 
 -17   1   9     1386.82     1405.25     52.59 o 
 -15   1   9     5477.30     5621.34    121.01 o 
 -13   1   9    29409.08    29743.49    468.58 o 
 -11   1   9    43587.65    44624.71    673.71 o 
  -9   1   9    19773.07    19982.74    319.82 o 
  -7   1   9     6056.84     5950.56     97.27 o 
  -5   1   9      571.42      847.90     23.57 o 
  -3   1   9    16092.59    16255.44    233.98 o 
  -1   1   9    24997.24    26224.92    373.63 o 
   1   1   9    38931.48    40047.38    566.90 o 
   3   1   9    24490.32    24375.83    348.11 o 
   5   1   9    31818.64    31558.23    448.76 o 
   7   1   9    24890.30    25076.09    376.27 o 
   9   1   9    13120.32    14074.01    216.61 o 
  11   1   9     8378.00     8312.16    142.07 o 
  13   1   9    11762.97    11841.48    235.04 o 
  15   1   9    20518.27    20340.20    446.50 o 
  17   1   9    14098.35    14336.20    326.32 o 
  19   1   9    10498.35    10258.13    310.80 o 
  21   1   9     4340.29     4340.24    237.32 o 
  23   1   9     2717.97     2582.36    174.43 o 
  25   1   9     3660.26     3521.03    219.04 o 
  27   1   9     2603.30     2282.12    250.04 o 
  29   1   9     2965.05     2650.82    286.06 o 
  31   1   9     1829.80     2010.89    275.46 o 
 -36   2   9      132.06      302.44    169.31 o 
 -34   2   9       62.38       93.92    154.76 o 
 -32   2   9       62.11      -99.35    138.85 o 
 -30   2   9      372.96      336.19    141.75 o 
 -28   2   9      537.78      532.89    100.50 o 
 -26   2   9     2645.86     2673.34    150.34 o 
 -24   2   9     1351.54     1463.02    109.77 o 
 -22   2   9      585.17      547.68     84.57 o 
 -20   2   9     1669.79     1532.95    113.40 o 
 -18   2   9     4370.46     4370.79    160.46 o 
 -16   2   9    10493.09     9895.92    363.44 o 
 -14   2   9     7046.89     6425.73    191.99 o 
 -12   2   9     7915.95     8143.34    187.79 o 
 -10   2   9    16364.22    16507.17    349.98 o 
  -8   2   9    28431.90    27170.89    548.53 o 
  -6   2   9    14518.35    14499.78    300.97 o 
  -4   2   9    14826.15    14725.45    249.16 o 
  -2   2   9    20106.83    20122.24    316.23 o 
   0   2   9    33345.42    33451.18    497.91 o 
   2   2   9    34849.35    34728.13    542.54 o 
   4   2   9    33420.90    33031.95    550.62 o 
   6   2   9    34045.66    35151.83    523.82 o 
   8   2   9    23790.20    24338.63    388.76 o 
  10   2   9    16643.71    17038.39    309.31 o 
  12   2   9    21263.45    22056.88    456.24 o 
  14   2   9    13910.10    13691.12    316.91 o 
  16   2   9    19680.61    19254.48    545.10 o 
  18   2   9    16106.68    15831.39    549.59 o 
  20   2   9    13272.68    13272.40    472.42 o 
  22   2   9     8546.17     8483.84    328.68 o 
  24   2   9     3627.38     3216.58    273.35 o 
  26   2   9     3692.39     3250.48    292.42 o 
  28   2   9     3381.09     3367.02    313.61 o 
  30   2   9     3065.04     2790.67    288.18 o 
 -33   3   9       23.90       51.00    156.27 o 
 -31   3   9       23.65       38.47    147.82 o 
 -29   3   9       45.25      -56.18    138.75 o 
 -27   3   9       93.37      125.40    168.46 o 
 -25   3   9       27.54      -18.34     87.69 o 
 -23   3   9      117.06        0.57     82.12 o 
 -21   3   9      432.79      264.69     82.90 o 
 -19   3   9      408.72      333.73     77.90 o 
 -17   3   9      833.31      657.57     80.69 o 
 -15   3   9      108.70      119.22     64.40 o 
 -13   3   9       88.42      -59.31     68.72 o 
 -11   3   9      260.30      140.03    129.26 o 
  -9   3   9     3349.57     3453.13    149.21 o 
  -7   3   9     1525.98     1511.14     77.74 o 
  -5   3   9     2091.02     2075.45     84.94 o 
  -3   3   9     4911.00     5111.39    130.55 o 
  -1   3   9     5058.24     5115.53    115.45 o 
   1   3   9     6261.20     6168.77    122.75 o 
   3   3   9     1804.69     1878.39     54.61 o 
   5   3   9     3525.64     3591.79     90.74 o 
   7   3   9     4715.10     4882.82    122.75 o 
   9   3   9     3103.88     3305.12    107.45 o 
  11   3   9     5332.92     5338.59    150.59 o 
  13   3   9     4361.60     4500.89    149.87 o 
  15   3   9     7438.09     7652.55    301.76 o 
  17   3   9     2730.27     2701.67    222.49 o 
  19   3   9     1748.17     1793.28    119.17 o 
  21   3   9     1395.36     1415.57    110.47 o 
  23   3   9     1207.36     1024.80    109.79 o 
  25   3   9     2396.02     2287.07    159.57 o 
  27   3   9     1810.70     1705.76    199.18 o 
 -30   4   9     1098.57     1219.17    163.82 o 
 -28   4   9     1751.24     1678.86    297.71 o 
 -26   4   9     1573.44     1789.08    165.59 o 
 -24   4   9     1311.51     1702.08    536.10 o 
 -22   4   9      441.72      537.88    120.01 o 
 -20   4   9      705.54      826.18     92.76 o 
 -18   4   9      541.32      694.92     85.51 o 
 -16   4   9     1223.96     1293.07    101.51 o 
 -14   4   9     4538.82     4858.68    400.57 o 
 -12   4   9     5166.46     5679.95    248.06 o 
 -10   4   9     9330.02     9765.49    520.20 o 
  -8   4   9     2437.82     2660.34    155.03 o 
  -6   4   9     1566.04     1758.45    120.44 o 
  -4   4   9      183.77      153.71     63.54 o 
  -2   4   9      339.21      330.91     65.60 o 
   0   4   9     1721.93     1699.65    151.39 o 
   2   4   9     8134.95     7758.49    303.76 o 
   4   4   9     4243.41     3861.40    189.32 o 
   6   4   9     3430.35     3150.23    169.23 o 
   8   4   9       91.71      192.83    118.66 o 
  10   4   9      126.97       10.59    112.30 o 
  12   4   9       80.67       72.04    120.78 o 
  14   4   9     1440.78     1129.40    156.80 o 
  16   4   9     1830.16     1909.18    194.94 o 
  18   4   9     1069.94     1192.97    175.87 o 
  20   4   9       53.65       74.16    148.33 o 
  22   4   9       32.36      -29.67    150.45 o 
  24   4   9       56.11      108.07    169.52 o 
 -25   5   9     1868.92     2487.66    296.65 o 
 -23   5   9     2376.09     2455.87    283.94 o 
 -21   5   9     2575.89     2769.48    288.18 o 
 -19   5   9     2883.26     3407.28    328.44 o 
 -17   5   9     5264.53     5763.40    280.26 o 
 -15   5   9     3425.49     4112.50    300.89 o 
 -13   5   9     6201.57     6433.90    288.19 o 
 -11   5   9     3556.47     3882.90    218.86 o 
  -9   5   9     5849.98     5848.61    274.40 o 
  -7   5   9     4847.39     5095.67    242.38 o 
  -5   5   9     5708.82     5801.91    259.16 o 
  -3   5   9     8233.77     7989.16    318.37 o 
  -1   5   9    11863.39    11842.85    610.26 o 
   1   5   9     9374.54     9054.30    487.36 o 
   3   5   9     6052.99     5861.04    353.87 o 
   5   5   9     3732.53     3775.98    277.58 o 
   7   5   9     3471.09     3263.19    258.51 o 
   9   5   9     3707.48     3246.24    260.63 o 
  11   5   9     4841.42     3901.00    290.30 o 
  13   5   9     3297.21     2638.10    252.16 o 
  15   5   9     3010.73     2807.62    266.99 o 
  17   5   9     2435.74     2118.96    230.97 o 
  19   5   9     2422.99     2669.89    258.51 o 
  21   5   9     1610.74     1578.62    224.61 o 
 -18   6   9     1930.64     1828.66    283.94 o 
 -16   6   9     1208.86     1724.83    273.35 o 
 -14   6   9      708.37     1000.15    235.20 o 
 -12   6   9     1144.58     1186.11    155.96 o 
 -10   6   9     2360.33     2461.98    275.46 o 
  -8   6   9     2535.99     2644.23    200.24 o 
  -6   6   9     3319.12     3869.22    319.96 o 
  -4   6   9     2878.82     2873.31    277.58 o 
  -2   6   9     4426.15     4396.84    328.44 o 
   0   6   9     1576.00     1832.90    218.25 o 
   2   6   9     1411.55     1642.19    214.01 o 
   4   6   9      824.25      695.02    182.23 o 
   6   6   9     2429.70     1868.92    226.73 o 
   8   6   9     3051.67     2513.08    252.16 o 
  10   6   9     2183.25     2354.16    250.04 o 
  12   6   9     1172.31     1578.62    233.09 o 
  14   6   9     1054.15      919.63    216.13 o 
 -36   0  10     1195.93     1125.17    216.13 o 
 -30   0  10      582.22      752.23    173.75 o 
 -28   0  10      714.76      659.00    163.16 o 
 -26   0  10      186.17      162.83    104.59 o 
 -24   0  10    11316.23    11429.65    637.81 o 
 -22   0  10    17999.88    17975.22    545.34 o 
 -20   0  10    17497.38    17974.80    568.66 o 
 -18   0  10    24086.75    24685.68    862.82 o 
 -16   0  10     2481.21     2516.66    142.94 o 
 -14   0  10      399.88      578.78     51.89 o 
 -12   0  10     1271.32     1273.61     58.63 o 
 -10   0  10    14744.99    14684.98    367.68 o 
  -8   0  10    52912.72    55520.40   1105.35 o 
  -6   0  10    31758.92    30728.33    576.81 o 
  -4   0  10    65249.37    64502.69   1283.15 o 
  -2   0  10    17266.44    17697.17    360.69 o 
   0   0  10     6676.49     6937.37    150.25 o 
   2   0  10     4133.86     4141.79     97.02 o 
   4   0  10     5624.49     5711.96    155.36 o 
   6   0  10    20439.40    20893.61    527.04 o 
   8   0  10    18587.85    18238.03    478.90 o 
  10   0  10    22792.66    22979.74    558.10 o 
  12   0  10     8069.19     8319.99    233.67 o 
  14   0  10    14847.93    14529.92    414.15 o 
  16   0  10     3527.67     3517.66    190.71 o 
  18   0  10     5900.43     5926.72    358.10 o 
  20   0  10     4119.97     4331.15    303.01 o 
  22   0  10     4705.41     4369.29    315.72 o 
  24   0  10     3783.11     3695.46    307.25 o 
  26   0  10     3455.26     3750.55    326.32 o 
  28   0  10     1625.84     1103.98    222.49 o 
  30   0  10      941.89      413.20    218.25 o 
 -37   1  10      279.19       25.43    197.06 o 
 -35   1  10      838.56     1146.21    478.88 o 
 -33   1  10      811.72      954.65    143.08 o 
 -31   1  10     1606.81     1586.08    173.98 o 
 -29   1  10      511.13      449.72    104.67 o 
 -27   1  10     3743.76     4059.92    404.72 o 
 -25   1  10     1749.96     1725.31    235.20 o 
 -23   1  10     1864.01     1834.05     89.72 o 
 -21   1  10      496.68      444.37     53.32 o 
 -19   1  10     4454.53     4463.32    125.32 o 
 -17   1  10     5598.44     5753.78    124.75 o 
 -15   1  10    14104.62    14200.71    263.96 o 
 -13   1  10     1444.22     1439.25     45.30 o 
 -11   1  10     4189.48     4284.31     79.75 o 
  -9   1  10     2887.15     2741.83     57.17 o 
  -7   1  10     6312.86     5988.88     98.97 o 
  -5   1  10     1091.55     1008.75     26.36 o 
  -3   1  10     8080.18     8334.13    121.00 o 
  -1   1  10     9821.81    10586.26    156.66 o 
   1   1  10     6089.31     6703.36    103.59 o 
   3   1  10     1879.51     2004.94     42.75 o 
   5   1  10     3457.92     3414.48     63.83 o 
   7   1  10     1647.06     1742.89     43.75 o 
   9   1  10     4531.36     4526.79     85.45 o 
  11   1  10     9518.43     9719.74    185.51 o 
  13   1  10     1901.90     1973.16     72.55 o 
  15   1  10      423.57      474.53     49.07 o 
  17   1  10      640.98      609.47     67.54 o 
  19   1  10     2005.35     1945.68    107.48 o 
  21   1  10     1814.14     1842.70    173.75 o 
  23   1  10     1319.47     1241.29    150.45 o 
  25   1  10      969.56      796.14    132.44 o 
  27   1  10      741.40      586.59    140.46 o 
  29   1  10      448.89      199.18    207.66 o 
  31   1  10      248.37      461.93    224.61 o 
 -34   2  10        1.30       13.88    152.36 o 
 -32   2  10       57.62       38.53    148.12 o 
 -30   2  10      354.70      101.16    140.39 o 
 -28   2  10       56.25      124.33     96.13 o 
 -26   2  10      228.37      184.14     92.80 o 
 -24   2  10       33.74      -63.87     83.98 o 
 -22   2  10      424.35      736.03    136.67 o 
 -20   2  10     1305.14     1490.93    116.15 o 
 -18   2  10      438.79      633.91    149.39 o 
 -16   2  10       76.49       -9.31     76.11 o 
 -14   2  10      147.11      149.83     61.46 o 
 -12   2  10       31.51      -25.60     40.14 o 
 -10   2  10      300.54      448.82     43.40 o 
  -8   2  10     3172.82     3311.01     93.04 o 
  -6   2  10     4638.22     4560.19    112.88 o 
  -4   2  10     2467.45     2317.28     55.41 o 
  -2   2  10    10561.92    10808.11    170.43 o 
   0   2  10     4968.42     5484.17     97.14 o 
   2   2  10     2309.48     2324.07     53.14 o 
   4   2  10      121.65      119.42     21.25 o 
   6   2  10     1835.05     1854.87     46.27 o 
   8   2  10     5951.02     5804.36    119.15 o 
  10   2  10     7083.68     7262.38    153.38 o 
  12   2  10     6129.05     6293.56    139.68 o 
  14   2  10     1824.34     1940.44    100.93 o 
  16   2  10     1311.23     1290.91     95.86 o 
  18   2  10      802.19      805.85    146.21 o 
  20   2  10      887.13      952.26     99.63 o 
  22   2  10     1304.39     1451.05    121.84 o 
  24   2  10     2108.14     1739.66    197.06 o 
  26   2  10      427.41       72.04    158.92 o 
  28   2  10      307.41      216.13    182.23 o 
 -33   3  10       95.88       49.32    313.61 o 
 -31   3  10       93.10       62.90    406.84 o 
 -29   3  10      115.18       96.79    140.59 o 
 -27   3  10       44.52      -29.56    136.67 o 
 -25   3  10      908.01      809.69    153.89 o 
 -23   3  10      980.24     1011.64    104.35 o 
 -21   3  10     3437.15     3649.78    192.06 o 
 -19   3  10     3145.67     3415.39    196.37 o 
 -17   3  10     7668.18     7335.23    412.18 o 
 -15   3  10     4893.83     5061.10    224.02 o 
 -13   3  10     1261.80     1248.78    238.38 o 
 -11   3  10     1232.67     1489.36    108.25 o 
  -9   3  10     7699.59     8298.29    309.34 o 
  -7   3  10    21277.86    21479.97    601.80 o 
  -5   3  10    34835.29    34356.04    931.59 o 
  -3   3  10    17754.44    17625.55    404.42 o 
  -1   3  10    13355.66    12877.45    271.92 o 
   1   3  10    11946.15    12074.34    267.58 o 
   3   3  10     7367.82     7267.11    158.02 o 
   5   3  10    12681.39    12503.38    287.91 o 
   7   3  10    20675.29    20409.20    423.99 o 
   9   3  10    24445.26    24005.48    546.52 o 
  11   3  10    16568.83    16630.07    390.49 o 
  13   3  10    10643.31    10223.73    323.30 o 
  15   3  10     8462.83     8412.26    444.98 o 
  17   3  10     5320.22     5202.04    315.72 o 
  19   3  10     5092.91     4965.43    211.99 o 
  21   3  10     7657.19     7358.09    317.84 o 
  23   3  10     4302.32     4168.46    204.68 o 
  25   3  10     2905.82     2687.56    178.48 o 
  27   3  10     2327.09     2159.22    216.13 o 
 -30   4  10      198.02      257.49    226.73 o 
 -28   4  10      413.00      592.83    149.27 o 
 -26   4  10      251.83      250.04    133.95 o 
 -24   4  10      492.67      274.10    131.38 o 
 -22   4  10      981.72      748.79    102.75 o 
 -20   4  10      467.56      603.92     93.36 o 
 -18   4  10     1810.16     1562.90    108.75 o 
 -16   4  10     2050.44     1896.53    192.27 o 
 -14   4  10     6897.78     6460.04    369.74 o 
 -12   4  10     3257.16     3035.10    272.52 o 
 -10   4  10     6011.10     6142.64    259.88 o 
  -8   4  10    11266.92    11401.01    414.19 o 
  -6   4  10     5558.93     5753.65    244.10 o 
  -4   4  10     3613.09     3664.50    151.57 o 
  -2   4  10     3368.48     3432.15    145.03 o 
   0   4  10    11762.89    11302.11    335.33 o 
   2   4  10    10020.67     9888.60    508.55 o 
   4   4  10    13127.05    12923.52    644.16 o 
   6   4  10    12858.77    12349.28    618.74 o 
   8   4  10     9348.93     8942.00    472.53 o 
  10   4  10     6803.22     6403.49    368.70 o 
  12   4  10     4648.16     4223.08    281.82 o 
  14   4  10     4506.89     4492.19    294.54 o 
  16   4  10     5219.79     4742.23    315.72 o 
  18   4  10     3712.38     3854.38    288.18 o 
  20   4  10     5053.07     4769.77    330.56 o 
  22   4  10     2366.83     2500.37    239.44 o 
  24   4  10     3003.58     3049.18    283.94 o 
 -25   5  10       46.66      286.06    230.97 o 
 -23   5  10        3.74      214.01    220.37 o 
 -21   5  10      112.43      650.52    220.37 o 
 -19   5  10      233.16      436.51    207.66 o 
 -17   5  10      170.10      196.04    120.01 o 
 -15   5  10      223.49      252.80    117.93 o 
 -13   5  10     1042.90      956.02    130.94 o 
 -11   5  10      212.34       90.23    106.76 o 
  -9   5  10      355.71      299.38    108.61 o 
  -7   5  10       81.19       91.64     99.56 o 
  -5   5  10      574.06      659.69    110.12 o 
  -3   5  10       64.81       -2.12    133.49 o 
  -1   5  10     1249.73     1216.28    171.64 o 
   1   5  10     2569.36     2604.20    241.56 o 
   3   5  10      763.91      716.21    154.68 o 
   5   5  10       87.42      -40.26    135.61 o 
   7   5  10      103.06      -80.52    133.49 o 
   9   5  10      100.95       86.88    146.21 o 
  11   5  10       86.91      -42.38    146.21 o 
  13   5  10      314.14      108.07    154.68 o 
  15   5  10      432.69      233.09    173.75 o 
  17   5  10      197.26       33.90    171.64 o 
  19   5  10       98.27      190.71    177.99 o 
 -18   6  10      867.50     1313.75    260.63 o 
 -16   6  10      666.81     1099.74    247.92 o 
 -14   6  10      523.95      637.81    224.61 o 
 -12   6  10     1372.21     1635.69    173.11 o 
 -10   6  10     1381.48     1368.59    160.65 o 
  -8   6  10      994.18     1203.10    152.63 o 
  -6   6  10      740.32      601.78    180.11 o 
  -4   6  10     1444.82     1856.21    226.73 o 
  -2   6  10     1867.37     2152.86    228.85 o 
   0   6  10     1465.90     1466.32    207.66 o 
   2   6  10     2359.48     2402.90    243.68 o 
   4   6  10     1405.20     1123.05    201.30 o 
   6   6  10      853.51      798.85    194.94 o 
   8   6  10     1595.02     1565.91    220.37 o 
  10   6  10     2442.15     2231.26    250.04 o 
  12   6  10     1956.22     2199.48    260.63 o 
 -35   1  11       15.00      225.66    161.89 o 
 -33   1  11      324.98      370.87    120.14 o 
 -31   1  11     1113.84     1056.15    125.62 o 
 -29   1  11     2732.80     3056.04    266.99 o 
 -27   1  11     1209.37     1199.11    130.12 o 
 -25   1  11      552.71      550.27    108.44 o 
 -23   1  11     1019.50     1102.70    138.15 o 
 -21   1  11      116.38       66.27     41.75 o 
 -19   1  11     6177.12     6315.24    165.83 o 
 -17   1  11     5556.59     5823.83    151.02 o 
 -15   1  11    21808.01    21850.10    379.15 o 
 -13   1  11    16477.56    16521.60    273.48 o 
 -11   1  11    10763.82    10428.86    186.43 o 
  -9   1  11    11886.30    11982.58    196.27 o 
  -7   1  11     6430.09     6178.85    102.57 o 
  -5   1  11     6000.17     6116.10     90.17 o 
  -3   1  11    11070.06    11290.80    167.20 o 
  -1   1  11    19661.34    20126.16    290.46 o 
   1   1  11    44173.47    46174.47    685.15 o 
   3   1  11    29715.60    30296.82    453.17 o 
   5   1  11    27632.52    28096.05    421.53 o 
   7   1  11    10137.73    10286.87    181.58 o 
   9   1  11     7037.70     7099.47    141.22 o 
  11   1  11     5069.16     5016.91    114.83 o 
  13   1  11    11604.42    11914.79    272.25 o 
  15   1  11    11716.88    11797.02    302.35 o 
  17   1  11    10240.10    10191.25    306.73 o 
  19   1  11     6702.48     6570.23    365.52 o 
  21   1  11     3307.23     3352.38    195.32 o 
  23   1  11     2897.85     2656.14    179.72 o 
  25   1  11     1602.11     1666.79    156.57 o 
  27   1  11     1905.74     1719.56    229.91 o 
  29   1  11     1880.59     1750.26    252.16 o 
 -34   2  11       85.00      -41.70    160.32 o 
 -32   2  11      213.77       50.29    149.74 o 
 -30   2  11      577.07      582.15    115.57 o 
 -28   2  11     1462.65     1416.20    127.38 o 
 -26   2  11     3593.33     3317.06    170.91 o 
 -24   2  11     5113.94     5078.02    287.12 o 
 -22   2  11     4262.52     4187.13    207.86 o 
 -20   2  11     1456.57     1418.52    117.66 o 
 -18   2  11     1269.89     1096.77    104.08 o 
 -16   2  11    12093.08    11718.15    344.45 o 
 -14   2  11    19152.60    19323.20    538.06 o 
 -12   2  11    27146.51    27508.07    674.31 o 
 -10   2  11    23989.13    24190.31    595.04 o 
  -8   2  11    15437.46    15629.61    325.88 o 
  -6   2  11    14658.79    14227.66    242.10 o 
  -4   2  11    10558.73    10328.19    180.33 o 
  -2   2  11    22165.58    21992.60    334.73 o 
   0   2  11    40107.57    41589.77    651.09 o 
   2   2  11    38198.33    38771.66    607.43 o 
   4   2  11    31053.81    32330.15    502.79 o 
   6   2  11    16952.79    16979.12    282.26 o 
   8   2  11    14977.66    15367.10    297.13 o 
  10   2  11    14664.62    15526.22    306.81 o 
  12   2  11    13939.83    13580.27    313.95 o 
  14   2  11    17276.49    17563.84    498.06 o 
  16   2  11    12223.40    12144.61    452.40 o 
  18   2  11     8670.86     8720.28    406.84 o 
  20   2  11     6956.62     6552.05    266.65 o 
  22   2  11     4755.33     4451.93    311.49 o 
  24   2  11     2263.34     2127.43    218.25 o 
  26   2  11     2113.52     1843.49    222.49 o 
  28   2  11     2221.13     2076.58    247.92 o 
 -33   3  11      176.79       18.53    161.89 o 
 -31   3  11      150.45        1.60    283.94 o 
 -29   3  11       89.49      -38.55    140.51 o 
 -27   3  11       31.09      -44.30     99.10 o 
 -25   3  11      444.73      522.12    101.39 o 
 -23   3  11     1836.59     1533.94    119.15 o 
 -21   3  11     1501.80     1436.56    111.84 o 
 -19   3  11     2026.97     1830.11    136.51 o 
 -17   3  11     2784.58     2716.49    168.60 o 
 -15   3  11     4067.57     3809.47    192.85 o 
 -13   3  11     2052.61     1876.19    124.90 o 
 -11   3  11       62.19       19.76     76.84 o 
  -9   3  11     3183.07     3007.82    163.82 o 
  -7   3  11     8198.60     7797.22    248.10 o 
  -5   3  11    24939.39    24034.11    662.71 o 
  -3   3  11     7449.12     7454.39    243.75 o 
  -1   3  11     8222.89     7964.24    242.29 o 
   1   3  11     1187.66     1349.81     62.36 o 
   3   3  11     2897.85     2829.63    115.60 o 
   5   3  11     3758.13     3731.00    139.42 o 
   7   3  11     5520.46     5778.05    193.18 o 
   9   3  11     4965.69     5079.03    213.48 o 
  11   3  11     6057.51     6030.16    246.20 o 
  13   3  11     4406.97     4741.13    218.25 o 
  15   3  11     3086.58     2474.94    214.01 o 
  17   3  11      277.25      135.61    125.02 o 
  19   3  11     1332.42     1199.68    102.79 o 
  21   3  11      756.60      681.44     98.26 o 
  23   3  11     1459.57     1415.70    123.04 o 
  25   3  11      334.64      139.85    141.97 o 
 -30   4  11       54.53       19.08    146.26 o 
 -28   4  11      151.80      181.76    141.54 o 
 -26   4  11      293.68      240.01    215.07 o 
 -24   4  11       11.92      128.63    174.81 o 
 -22   4  11      179.59      199.53    110.29 o 
 -20   4  11      299.28      150.29     88.68 o 
 -18   4  11       19.28        5.86     81.67 o 
 -16   4  11     1424.47     1418.14    203.90 o 
 -14   4  11     1929.11     2080.49    176.38 o 
 -12   4  11      907.53     1074.60     90.03 o 
 -10   4  11      257.50      230.06     70.24 o 
  -8   4  11     1597.63     1642.94    124.94 o 
  -6   4  11       46.34       43.44     82.41 o 
  -4   4  11      176.17      170.58    130.32 o 
  -2   4  11      893.32      952.84     97.93 o 
   0   4  11     1008.40     1078.55    148.33 o 
   2   4  11      926.29      758.59    141.97 o 
   4   4  11     1455.06     1434.53    163.16 o 
   6   4  11      266.95      273.35    125.02 o 
   8   4  11       79.73      -23.31    120.78 o 
  10   4  11       91.27      -91.12    120.78 o 
  12   4  11      437.84      288.18    135.61 o 
  14   4  11     1030.96      972.60    163.16 o 
  16   4  11      804.40      606.02    156.80 o 
  18   4  11      664.59      735.28    169.52 o 
  20   4  11      740.27     1051.00    184.35 o 
  22   4  11      259.71      286.06    171.64 o 
 -25   5  11      749.97      699.26    245.80 o 
 -23   5  11      832.68     1051.00    245.80 o 
 -21   5  11      701.48      909.03    233.09 o 
 -19   5  11      537.07      512.98    138.37 o 
 -17   5  11      263.82      205.76    126.07 o 
 -15   5  11      430.82      496.59    129.09 o 
 -13   5  11      999.18      924.54    182.23 o 
 -11   5  11     1756.38     2015.99    220.37 o 
  -9   5  11     3674.58     3629.65    214.69 o 
  -7   5  11     2510.07     2617.40    167.02 o 
  -5   5  11     2371.28     2546.06    161.82 o 
  -3   5  11     2107.97     2231.26    214.01 o 
  -1   5  11     1671.67     1798.99    197.06 o 
   1   5  11     3342.80     3064.01    260.63 o 
   3   5  11     2858.20     2924.16    256.39 o 
   5   5  11     2897.01     2691.08    247.92 o 
   7   5  11     1670.09     1512.94    190.71 o 
   9   5  11     3127.56     2881.78    260.63 o 
  11   5  11     2796.32     2602.08    252.16 o 
  13   5  11     3876.01     3672.15    296.65 o 
  15   5  11     3010.05     3047.06    281.82 o 
  17   5  11     2285.47     2589.37    258.51 o 
  19   5  11     1351.64     1472.68    222.49 o 
 -16   6  11      251.61      472.53    237.32 o 
 -14   6  11      292.59      113.10    144.12 o 
 -12   6  11      126.70      117.31    140.46 o 
 -10   6  11      307.97       36.07    134.75 o 
  -8   6  11      839.59      894.20    205.54 o 
  -6   6  11     1698.73     1824.42    230.97 o 
  -4   6  11     1213.49     1659.14    222.49 o 
  -2   6  11      887.45      883.61    192.83 o 
   0   6  11      751.77      800.97    190.71 o 
   2   6  11      700.06      639.92    186.47 o 
   4   6  11      634.41      408.96    182.23 o 
   6   6  11      861.73      896.32    205.54 o 
   8   6  11     1098.64      866.65    205.54 o 
  10   6  11     1084.00     1205.69    222.49 o 
 -36   0  12       84.23      -76.28    194.94 o 
 -34   0  12       35.84       74.16    184.35 o 
 -32   0  12       24.81      -19.07    171.64 o 
 -30   0  12      101.16        4.24    163.16 o 
 -28   0  12      627.47      408.96    165.28 o 
 -26   0  12       91.03       82.54    109.75 o 
 -24   0  12     2635.57     2613.18    176.33 o 
 -22   0  12      216.62      253.42     98.86 o 
 -20   0  12     4103.17     4035.47    149.66 o 
 -18   0  12      250.17      220.71     63.89 o 
 -16   0  12     3243.53     3243.59    111.25 o 
 -14   0  12     1695.04     1795.72     78.87 o 
 -12   0  12      949.26      844.38     58.12 o 
 -10   0  12     3183.09     2918.83     85.29 o 
  -8   0  12    22454.42    22083.83    449.87 o 
  -6   0  12    21188.25    19960.20    380.42 o 
  -4   0  12    15951.01    16733.06    344.10 o 
  -2   0  12     2890.32     2737.05     76.85 o 
   0   0  12    12753.64    13366.38    278.50 o 
   2   0  12     2235.20     2350.42     70.01 o 
   4   0  12    13758.64    14421.14    331.24 o 
   6   0  12    29384.38    29374.29    657.37 o 
   8   0  12    33631.46    34107.76    878.83 o 
  10   0  12    19982.17    20302.70    506.80 o 
  12   0  12    16937.34    17099.40    482.98 o 
  14   0  12    11378.34    10683.78    561.52 o 
  16   0  12     6355.53     6704.38    389.89 o 
  18   0  12     8868.80     8259.69    466.17 o 
  20   0  12     8658.64     8348.69    481.00 o 
  22   0  12    11058.72    10253.63    578.48 o 
  24   0  12     6155.89     6689.55    440.74 o 
  26   0  12     3754.71     3820.48    341.15 o 
  28   0  12     3508.51     3078.84    305.13 o 
 -35   1  12       92.71       26.72    162.01 o 
 -33   1  12       24.05       80.23    119.21 o 
 -31   1  12       34.92      236.75    114.69 o 
 -29   1  12       30.03      196.28    159.98 o 
 -27   1  12      995.63      841.97    124.57 o 
 -25   1  12      394.72      441.56    151.51 o 
 -23   1  12      862.64      848.67     98.41 o 
 -21   1  12     3592.20     3465.30    186.43 o 
 -19   1  12       97.79      -31.11     50.24 o 
 -17   1  12      133.43      104.25     37.74 o 
 -15   1  12      376.87      501.45     38.72 o 
 -13   1  12      281.59      357.27     38.28 o 
 -11   1  12      279.19      373.66     46.46 o 
  -9   1  12     2955.94     2870.25     62.91 o 
  -7   1  12     4851.09     4805.80     88.46 o 
  -5   1  12     5428.19     5674.63     93.07 o 
  -3   1  12     4093.31     4099.66     71.21 o 
  -1   1  12     5899.60     6133.21    102.60 o 
   1   1  12      508.52      578.25     26.87 o 
   3   1  12     3274.56     3508.34     67.78 o 
   5   1  12     3352.88     3497.09     75.79 o 
   7   1  12    10579.12    10735.42    215.71 o 
   9   1  12     8807.80     8790.23    203.53 o 
  11   1  12     4199.68     4271.69    110.49 o 
  13   1  12     6505.69     6367.45    179.34 o 
  15   1  12     6062.87     5974.97    198.41 o 
  17   1  12     3829.93     3728.21    149.23 o 
  19   1  12     1774.32     1761.42    132.44 o 
  21   1  12     4427.39     4072.25    225.67 o 
  23   1  12     3457.22     3077.67    202.69 o 
  25   1  12     2745.21     2576.70    184.22 o 
  27   1  12     1355.08     1503.50    166.82 o 
  29   1  12     1274.07     1023.46    235.20 o 
 -34   2  12      193.62      215.34    233.09 o 
 -32   2  12       18.80      150.79    154.76 o 
 -30   2  12      144.54       88.26    109.00 o 
 -28   2  12       74.47      151.44    103.96 o 
 -26   2  12      330.22      484.05    106.10 o 
 -24   2  12      666.02      831.98    120.37 o 
 -22   2  12     2533.59     2527.26    164.06 o 
 -20   2  12     4412.66     4678.60    219.32 o 
 -18   2  12     3633.40     3875.30    195.18 o 
 -16   2  12      112.24      133.87     68.83 o 
 -14   2  12      168.85      212.88     70.15 o 
 -12   2  12       45.74       99.18     57.41 o 
 -10   2  12     6076.55     6249.74    169.66 o 
  -8   2  12     7012.00     6823.67    172.29 o 
  -6   2  12    10173.49     9970.50    176.42 o 
  -4   2  12     9472.76     9671.60    155.80 o 
  -2   2  12     1704.03     1751.50     48.09 o 
   0   2  12       54.08      179.51     26.08 o 
   2   2  12       54.76       87.68     24.34 o 
   4   2  12       88.81      138.63     26.23 o 
   6   2  12     1422.87     1401.56     53.43 o 
   8   2  12     3652.99     3728.68     93.58 o 
  10   2  12     4668.09     4508.06    109.05 o 
  12   2  12      673.52      695.47     66.36 o 
  14   2  12       28.37       18.18     67.37 o 
  16   2  12      135.38       93.43    143.03 o 
  18   2  12       32.75       -4.24     79.41 o 
  20   2  12       15.16      -26.28     83.87 o 
  22   2  12       22.26     -129.26    129.26 o 
  24   2  12       32.99      -59.33    148.33 o 
  26   2  12      137.72      133.49    169.52 o 
 -31   3  12      441.75      304.37    158.78 o 
 -29   3  12       62.22       38.14    266.99 o 
 -27   3  12      498.29      378.08    108.91 o 
 -25   3  12     1232.27     1217.69    120.97 o 
 -23   3  12     3637.99     3784.39    183.15 o 
 -21   3  12     5723.74     5807.14    249.44 o 
 -19   3  12     4091.52     4187.10    214.54 o 
 -17   3  12     1906.29     1977.76    136.36 o 
 -15   3  12     2490.38     2540.59    158.07 o 
 -13   3  12     5923.21     5596.16    240.20 o 
 -11   3  12    11617.91    12015.98    430.01 o 
  -9   3  12     6295.41     6289.43    213.35 o 
  -7   3  12    20391.73    20705.58    578.84 o 
  -5   3  12    14239.98    14601.49    417.81 o 
  -3   3  12    12958.35    12960.60    374.10 o 
  -1   3  12     7162.17     7064.41    221.92 o 
   1   3  12     5374.73     5268.06    175.02 o 
   3   3  12     8956.79     8821.74    334.98 o 
   5   3  12    12407.05    12277.23    433.75 o 
   7   3  12    13063.68    12744.29    451.60 o 
   9   3  12    12779.25    13079.24    464.93 o 
  11   3  12     8675.82     8285.86    316.68 o 
  13   3  12     6299.54     6392.79    261.75 o 
  15   3  12     2832.90     2782.19    226.73 o 
  17   3  12     2009.22     1818.07    182.23 o 
  19   3  12     3019.99     2718.62    243.68 o 
  21   3  12     2931.18     2793.95    166.19 o 
  23   3  12     4005.94     3945.60    204.68 o 
  25   3  12     2261.49     2203.72    207.66 o 
 -28   4  12      254.66      277.82    145.80 o 
 -26   4  12      381.76      225.92    138.54 o 
 -24   4  12      396.28      312.58    105.23 o 
 -22   4  12     1102.17      859.71    109.65 o 
 -20   4  12     1381.04     1304.33    147.06 o 
 -18   4  12     2457.57     2235.38    246.75 o 
 -16   4  12     3133.61     2899.89    297.90 o 
 -14   4  12     7211.62     6267.56    568.44 o 
 -12   4  12     3042.93     3080.19    184.28 o 
 -10   4  12     4501.72     4185.24    211.01 o 
  -8   4  12     1209.72     1389.93    119.61 o 
  -6   4  12     6775.43     6813.97    277.19 o 
  -4   4  12     7109.52     7098.93    281.67 o 
  -2   4  12     7517.36     7466.70    289.78 o 
   0   4  12     6549.37     6765.83    387.77 o 
   2   4  12     9639.04     9372.15    495.84 o 
   4   4  12    10410.35    10101.07    527.62 o 
   6   4  12     5802.36     5674.57    341.15 o 
   8   4  12     4920.11     4875.72    313.61 o 
  10   4  12     3670.49     3034.35    243.68 o 
  12   4  12     2795.69     2672.00    235.20 o 
  14   4  12     4518.78     4284.53    300.89 o 
  16   4  12     3984.78     3890.41    290.30 o 
  18   4  12     3766.07     3566.20    290.30 o 
  20   4  12     2049.90     2004.53    222.49 o 
  22   4  12     2327.24     2102.01    230.97 o 
 -23   5  12       96.71      207.66    220.37 o 
 -21   5  12        6.83      169.52    216.13 o 
 -19   5  12      205.27      -73.39    127.28 o 
 -17   5  12        9.74     -119.13    119.13 o 
 -15   5  12      281.56      235.79    229.91 o 
 -13   5  12      446.35      159.24    120.37 o 
 -11   5  12      403.45      327.96    118.86 o 
  -9   5  12       14.94       81.15    110.60 o 
  -7   5  12       21.67     -101.75    101.75 o 
  -5   5  12       50.29     -139.85    139.85 o 
  -3   5  12       95.72      254.27    152.56 o 
  -1   5  12      471.47      635.69    161.04 o 
   1   5  12     1164.65     1349.78    188.59 o 
   3   5  12      762.34      779.78    171.64 o 
   5   5  12      325.89      279.70    154.68 o 
   7   5  12      314.50      298.77    158.92 o 
   9   5  12       11.55       27.55    156.80 o 
  11   5  12       65.36       84.76    161.04 o 
  13   5  12       56.73       27.55    161.04 o 
  15   5  12      416.02      631.45    188.59 o 
  17   5  12      592.73      790.37    205.54 o 
 -16   6  12      392.64      262.75    228.85 o 
 -14   6  12      162.73      211.39    146.62 o 
 -12   6  12      164.12      210.83    206.60 o 
 -10   6  12      693.92      769.18    209.78 o 
  -8   6  12     1299.90     1635.83    235.20 o 
  -6   6  12      918.06     1366.73    224.61 o 
  -4   6  12     1045.88     1171.78    209.78 o 
  -2   6  12      808.46     1012.86    203.42 o 
   0   6  12      661.28      650.52    190.71 o 
   2   6  12      385.34      616.62    192.83 o 
   4   6  12      777.26      576.36    194.94 o 
   6   6  12     2204.90     2154.98    254.27 o 
   8   6  12     1225.32     1131.52    218.25 o 
 -35   1  13      262.77      539.87    147.73 o 
 -33   1  13       10.46      227.43    139.68 o 
 -31   1  13      244.05      191.48    117.93 o 
 -29   1  13     1244.88     1192.97    207.66 o 
 -27   1  13     2134.00     2091.41    230.97 o 
 -25   1  13     2064.13     1851.46    148.31 o 
 -23   1  13      111.74       60.62    173.75 o 
 -21   1  13      753.78      632.80    113.36 o 
 -19   1  13     1654.00     1486.71    123.55 o 
 -17   1  13     4925.11     4814.30    146.84 o 
 -15   1  13    12891.21    12875.36    241.82 o 
 -13   1  13     5752.23     5821.69    143.56 o 
 -11   1  13     6923.82     6637.87    127.09 o 
  -9   1  13     2170.34     2080.26     54.55 o 
  -7   1  13     1640.85     1603.95     46.43 o 
  -5   1  13     3299.40     3458.24     81.78 o 
  -3   1  13     8075.00     8334.60    135.31 o 
  -1   1  13    21464.21    22388.00    339.21 o 
   1   1  13    22865.69    23423.08    354.71 o 
   3   1  13     9227.07     9775.39    157.08 o 
   5   1  13     4427.54     4725.38     94.94 o 
   7   1  13     2418.65     2310.65     80.39 o 
   9   1  13     5316.28     5432.56    123.19 o 
  11   1  13     3979.58     4033.38    128.42 o 
  13   1  13     4702.66     4658.26    165.11 o 
  15   1  13     5478.14     5479.51    187.86 o 
  17   1  13     7546.77     7422.35    304.06 o 
  19   1  13     3719.31     3299.40    192.43 o 
  21   1  13     2849.27     2691.97    185.63 o 
  23   1  13     1010.12      868.24    133.25 o 
  25   1  13      713.79      748.96    139.25 o 
  27   1  13      768.60      628.64    148.81 o 
 -34   2  13      130.24      228.62    171.58 o 
 -32   2  13     1134.82     1044.57    137.59 o 
 -30   2  13     2305.15     2075.21    190.89 o 
 -28   2  13     2361.47     1945.61    182.61 o 
 -26   2  13      642.71      450.99    121.28 o 
 -24   2  13      412.69      423.68    113.40 o 
 -22   2  13     2163.58     1780.08    148.33 o 
 -20   2  13     3606.50     3223.77    184.82 o 
 -18   2  13     4252.37     4067.41    200.51 o 
 -16   2  13     6544.73     6302.91    213.21 o 
 -14   2  13     7667.29     7562.59    240.96 o 
 -12   2  13    15745.03    15901.22    450.08 o 
 -10   2  13     3432.40     3545.08    121.79 o 
  -8   2  13     4406.08     4215.22    132.42 o 
  -6   2  13     3781.64     3769.88    104.72 o 
  -4   2  13     6879.57     6932.35    141.32 o 
  -2   2  13    19071.91    19689.55    372.68 o 
   0   2  13    14963.51    15249.78    255.47 o 
   2   2  13    18772.38    19383.53    321.36 o 
   4   2  13     8010.41     8079.33    144.79 o 
   6   2  13     7180.03     7296.93    153.91 o 
   8   2  13     5037.63     5466.50    133.97 o 
  10   2  13     2543.22     2657.22     93.38 o 
  12   2  13     5794.92     5706.97    217.40 o 
  14   2  13    10834.76    10374.99    375.94 o 
  16   2  13    10290.10     9867.27    363.16 o 
  18   2  13     4164.93     3828.76    188.00 o 
  20   2  13      905.40      904.79    154.68 o 
  22   2  13     1261.44     1309.52    180.11 o 
  24   2  13     2161.05     1754.50    214.01 o 
  26   2  13     2429.58     2392.30    252.16 o 
 -31   3  13       58.97      -77.82    209.78 o 
 -29   3  13      245.19      118.56    148.02 o 
 -27   3  13      634.26      606.46    158.93 o 
 -25   3  13     1080.37      878.55    121.06 o 
 -23   3  13     1444.03     1257.42    119.22 o 
 -21   3  13     1922.01     1607.67    142.38 o 
 -19   3  13      473.76      265.41    125.02 o 
 -17   3  13       54.90       36.71     91.13 o 
 -15   3  13      231.20      205.50     92.14 o 
 -13   3  13      720.54      534.52     96.53 o 
 -11   3  13     2050.73     2145.49    136.25 o 
  -9   3  13     3677.15     3629.07    185.04 o 
  -7   3  13     4467.36     4562.67    203.76 o 
  -5   3  13     2821.95     2722.59    124.63 o 
  -3   3  13      355.51      444.63     66.20 o 
  -1   3  13      188.60      272.45     73.71 o 
   1   3  13      147.11      166.68     78.40 o 
   3   3  13      432.05      489.48    122.90 o 
   5   3  13      352.54      275.46    118.66 o 
   7   3  13     2813.53     2303.31    207.66 o 
   9   3  13     3094.23     3040.70    233.09 o 
  11   3  13     1270.44     1330.71    158.92 o 
  13   3  13      245.71      108.07    125.02 o 
  15   3  13       49.17     -105.95    122.90 o 
  17   3  13       53.06      -78.40    129.26 o 
  19   3  13       39.23      -57.21    141.97 o 
  21   3  13      257.59      199.97     95.69 o 
  23   3  13      587.49      402.60    137.73 o 
 -28   4  13        8.51      -15.16    143.82 o 
 -26   4  13        6.90      122.10    137.04 o 
 -24   4  13        5.46       32.81    101.32 o 
 -22   4  13        8.09      -94.86     94.86 o 
 -20   4  13      168.92      144.17     94.54 o 
 -18   4  13       66.60      102.72     88.42 o 
 -16   4  13      196.77      328.46     89.77 o 
 -14   4  13      490.71      616.60    117.04 o 
 -12   4  13      964.73      943.50    118.26 o 
 -10   4  13      508.37      508.17    106.75 o 
  -8   4  13      756.31      835.23    109.94 o 
  -6   4  13       43.77       -9.85     87.64 o 
  -4   4  13      585.26      664.51    100.93 o 
  -2   4  13     2094.02     2275.76    205.54 o 
   0   4  13     3293.24     3754.79    269.11 o 
   2   4  13     3361.26     3742.08    271.23 o 
   4   4  13     3360.06     3551.37    262.75 o 
   6   4  13      499.17      661.11    148.33 o 
   8   4  13      975.29      853.94    156.80 o 
  10   4  13      867.66     1029.81    169.52 o 
  12   4  13     2998.70     2697.43    239.44 o 
  14   4  13     2289.25     2239.74    216.13 o 
  16   4  13     1963.60     1775.69    203.42 o 
  18   4  13     1272.17     1288.33    197.06 o 
  20   4  13      827.99      716.21    188.59 o 
 -23   5  13       29.25      203.42    224.61 o 
 -21   5  13      108.83       74.16    214.01 o 
 -19   5  13      267.92      306.03    136.85 o 
 -17   5  13      600.15      670.06    143.86 o 
 -15   5  13     1336.34     1165.52    148.97 o 
 -13   5  13     1516.80     1576.41    154.16 o 
 -11   5  13     2136.63     2318.11    173.50 o 
  -9   5  13     1433.21     1365.23    143.26 o 
  -7   5  13     1333.72     1428.34    168.46 o 
  -5   5  13     3057.85     3350.07    283.94 o 
  -3   5  13     3829.23     4244.27    317.84 o 
  -1   5  13     4953.79     5572.86    366.58 o 
   1   5  13     3489.08     3621.30    292.42 o 
   3   5  13     3136.89     3400.93    283.94 o 
   5   5  13     3912.05     3646.72    292.42 o 
   7   5  13     5224.86     5428.77    362.34 o 
   9   5  13     4032.66     4051.45    311.49 o 
  11   5  13     3943.55     3496.28    298.77 o 
  13   5  13     3621.88     3343.71    296.65 o 
  15   5  13     3558.62     3485.68    309.37 o 
 -14   6  13       54.08      102.09    149.64 o 
 -12   6  13      324.53      265.37    146.47 o 
 -10   6  13      956.42      851.82    222.49 o 
  -8   6  13     1592.68     1512.94    243.68 o 
  -6   6  13     1278.94     1351.89    226.73 o 
  -4   6  13     1166.50     1040.41    218.25 o 
  -2   6  13     1036.62     1330.71    222.49 o 
   0   6  13      687.66      544.57    197.06 o 
   2   6  13      570.32      449.22    194.94 o 
   4   6  13     1049.12     1161.19    224.61 o 
   6   6  13     1691.20     1868.92    250.04 o 
 -34   0  14      339.52      336.91    205.54 o 
 -32   0  14       16.85      120.78    182.23 o 
 -30   0  14      367.78      453.46    184.35 o 
 -28   0  14       53.80       50.85    165.28 o 
 -26   0  14      999.64      728.92    180.11 o 
 -24   0  14      906.26      701.37    169.52 o 
 -22   0  14     4201.43     4104.42    309.37 o 
 -20   0  14     6161.10     5594.05    417.43 o 
 -18   0  14     2182.95     2097.37    110.87 o 
 -16   0  14     4172.36     3983.10    147.34 o 
 -14   0  14     2187.45     2145.78    222.58 o 
 -12   0  14     7370.29     6643.30    283.72 o 
 -10   0  14    16988.57    16044.34    375.02 o 
  -8   0  14    25499.23    23828.69    685.59 o 
  -6   0  14    30630.01    31305.79    636.44 o 
  -4   0  14    13460.94    13796.82    320.41 o 
  -2   0  14    17619.04    18344.96    418.60 o 
   0   0  14    21454.26    21894.58    495.86 o 
   2   0  14    21530.56    22341.30    506.14 o 
   4   0  14    12712.72    13432.53    371.08 o 
   6   0  14    14524.62    15281.91    389.18 o 
   8   0  14    34396.87    33851.95    929.84 o 
  10   0  14    42043.48    40857.82   1118.01 o 
  12   0  14    15588.59    14457.64    737.40 o 
  14   0  14     5196.59     5386.39    330.56 o 
  16   0  14     6577.56     6058.10    368.70 o 
  18   0  14     5787.69     5189.33    341.15 o 
  20   0  14     7211.25     6928.99    428.03 o 
  22   0  14     7141.51     6882.37    438.62 o 
  24   0  14     6139.60     5780.51    408.96 o 
  26   0  14     3265.57     3328.88    334.80 o 
 -35   1  14       18.80       36.81    132.83 o 
 -33   1  14        9.84       55.38    137.28 o 
 -31   1  14        5.94      147.18    130.94 o 
 -29   1  14       90.98      174.68    182.23 o 
 -27   1  14      162.26      166.76    119.05 o 
 -25   1  14      297.28      166.67    266.99 o 
 -23   1  14      270.75      148.50    162.10 o 
 -21   1  14     1523.46     1503.53    133.25 o 
 -19   1  14      853.80      666.19    108.56 o 
 -17   1  14     1625.25     1580.62    124.94 o 
 -15   1  14      201.42       66.83     66.32 o 
 -13   1  14     8333.60     7852.24    255.95 o 
 -11   1  14     3719.50     3443.21     80.99 o 
  -9   1  14     8700.98     8391.61    154.60 o 
  -7   1  14    13136.81    13136.58    205.89 o 
  -5   1  14    12601.10    12544.79    189.28 o 
  -3   1  14     3673.25     3707.33     73.58 o 
  -1   1  14     1952.60     2074.74     53.37 o 
   1   1  14     8812.91     9280.59    156.67 o 
   3   1  14    13535.74    14425.43    259.86 o 
   5   1  14    13596.20    13862.03    255.37 o 
   7   1  14    20890.07    20999.90    371.15 o 
   9   1  14     9084.92     9008.53    236.44 o 
  11   1  14     4174.09     4297.62    135.80 o 
  13   1  14     2329.87     2300.07    116.00 o 
  15   1  14     5063.77     5031.08    180.45 o 
  17   1  14     5735.39     5832.63    422.73 o 
  19   1  14     4053.47     3952.49    212.37 o 
  21   1  14     2605.97     2401.93    173.75 o 
  23   1  14     2070.03     1987.32    165.44 o 
  25   1  14     1676.23     1787.84    181.17 o 
 -32   2  14      252.16      493.75    130.48 o 
 -30   2  14        2.13      223.96    125.71 o 
 -28   2  14        2.79      122.98    123.69 o 
 -26   2  14      250.12      271.89    119.17 o 
 -24   2  14     1336.02     1216.84    134.85 o 
 -22   2  14       88.47       51.14    103.16 o 
 -20   2  14       65.70      -43.04     96.70 o 
 -18   2  14      141.10      110.34     93.12 o 
 -16   2  14       72.39       46.37     68.74 o 
 -14   2  14      705.67      635.47     77.20 o 
 -12   2  14      588.72      651.66     73.35 o 
 -10   2  14      446.39      493.40     59.28 o 
  -8   2  14     2561.07     2600.88    102.96 o 
  -6   2  14      100.71       84.58     47.81 o 
  -4   2  14       19.09       10.75     37.25 o 
  -2   2  14     3262.54     3220.57     97.65 o 
   0   2  14      485.06      520.86     39.49 o 
   2   2  14     1781.98     1662.22     59.50 o 
   4   2  14      835.58      917.95     48.30 o 
   6   2  14      909.67      896.66     52.86 o 
   8   2  14     1323.26     1421.41     65.07 o 
  10   2  14       40.33      -55.40     55.40 o 
  12   2  14       14.45      -46.93     84.76 o 
  14   2  14      407.43      412.72     90.06 o 
  16   2  14      847.34      739.65    154.68 o 
  18   2  14       94.41        7.91     84.65 o 
  20   2  14      375.45      139.85    137.73 o 
  22   2  14      232.41      180.11    152.56 o 
  24   2  14      119.92       63.57    161.04 o 
 -31   3  14      195.73      148.65    161.39 o 
 -29   3  14      197.02      229.32    115.71 o 
 -27   3  14      393.40      361.91    114.66 o 
 -25   3  14      289.44      404.72    110.88 o 
 -23   3  14     2362.48     2461.82    170.49 o 
 -21   3  14     1964.91     1905.46    152.04 o 
 -19   3  14     3106.91     2876.32    186.00 o 
 -17   3  14     1610.70     1612.46    135.72 o 
 -15   3  14      527.96      553.03    110.19 o 
 -13   3  14      561.40      487.89     98.04 o 
 -11   3  14     1981.96     2033.50    135.54 o 
  -9   3  14     7449.78     7696.98    300.41 o 
  -7   3  14     8770.42     9015.78    336.35 o 
  -5   3  14     3004.92     3046.30    161.49 o 
  -3   3  14     6232.22     6084.97    243.20 o 
  -1   3  14      818.99      914.17     91.99 o 
   1   3  14     2026.91     1866.80    171.64 o 
   3   3  14     3184.41     3180.55    241.56 o 
   5   3  14     6773.41     6967.13    387.77 o 
   7   3  14     7917.95     7780.81    423.79 o 
   9   3  14     4634.02     4267.58    277.58 o 
  11   3  14     2982.38     3138.18    239.44 o 
  13   3  14     1595.74     1885.87    184.35 o 
  15   3  14     1523.08     1657.02    177.99 o 
  17   3  14     3076.64     2604.20    235.20 o 
  19   3  14     2181.29     2046.91    205.54 o 
  21   3  14     1918.49     1996.06    214.01 o 
 -28   4  14      227.96      205.05    149.03 o 
 -26   4  14      766.36      594.41    155.03 o 
 -24   4  14      581.19      508.70    139.31 o 
 -22   4  14      582.15      633.60    110.20 o 
 -20   4  14     1044.76      778.37    109.76 o 
 -18   4  14     1666.26     1438.03    121.54 o 
 -16   4  14     2000.04     1809.64    151.63 o 
 -14   4  14     1154.24      908.07    125.19 o 
 -12   4  14     2366.47     2060.55    149.91 o 
 -10   4  14     2318.54     2493.64    166.29 o 
  -8   4  14     2164.79     2238.09    149.74 o 
  -6   4  14     2479.89     2212.30    152.28 o 
  -4   4  14     2817.90     2555.86    161.49 o 
  -2   4  14     4783.64     4587.54    311.49 o 
   0   4  14     6069.41     6123.79    370.82 o 
   2   4  14     4251.64     4394.72    303.01 o 
   4   4  14     2223.06     2421.97    233.09 o 
   6   4  14     2176.13     2250.33    207.66 o 
   8   4  14     2804.91     2932.64    252.16 o 
  10   4  14     2696.85     2629.63    239.44 o 
  12   4  14     2869.87     2765.24    252.16 o 
  14   4  14     2194.97     2078.70    218.25 o 
  16   4  14     2026.94     2078.70    222.49 o 
  18   4  14     2274.91     2591.48    245.80 o 
 -21   5  14        4.06      -31.46    136.97 o 
 -19   5  14       26.26       61.45    133.95 o 
 -17   5  14      349.11        4.87    131.84 o 
 -15   5  14      581.04      258.32    133.26 o 
 -13   5  14      285.90      228.03    125.49 o 
 -11   5  14      197.28      218.72    123.93 o 
  -9   5  14       16.67       13.15    115.11 o 
  -7   5  14        7.05       46.62    158.92 o 
  -5   5  14        6.31      -61.45    154.68 o 
  -3   5  14      457.97      307.25    165.28 o 
  -1   5  14      709.52      885.72    184.35 o 
   1   5  14      871.58     1165.43    197.06 o 
   3   5  14      422.36      351.75    169.52 o 
   5   5  14      139.36      144.09    167.40 o 
   7   5  14       44.99     -112.30    161.04 o 
   9   5  14        9.37       89.00    171.64 o 
  11   5  14      108.38      -52.97    177.99 o 
  13   5  14      108.24      351.75    186.47 o 
 -12   6  14       56.02      214.01    203.42 o 
 -10   6  14      322.04      129.26    199.18 o 
  -8   6  14      218.26       27.55    192.83 o 
  -6   6  14      658.24      775.54    218.25 o 
  -4   6  14      264.81      406.84    201.30 o 
  -2   6  14      300.91      307.25    199.18 o 
   0   6  14      294.93      220.37    197.06 o 
   2   6  14      430.98      606.02    205.54 o 
 -33   1  15      320.54      236.35    132.70 o 
 -31   1  15      201.80      266.95    139.94 o 
 -29   1  15      319.37      311.34    133.94 o 
 -27   1  15      325.70       97.46    174.81 o 
 -25   1  15      253.77      200.52    118.11 o 
 -23   1  15       37.91      -39.25    109.75 o 
 -21   1  15      295.32      252.89    108.44 o 
 -19   1  15      150.11      127.31    100.25 o 
 -17   1  15     3185.94     3047.73    176.73 o 
 -15   1  15     2107.72     2180.84    121.83 o 
 -13   1  15     3750.55     3891.87    153.29 o 
 -11   1  15     1476.32     1406.17     70.28 o 
  -9   1  15      684.02      782.53     39.20 o 
  -7   1  15     1281.94     1303.85     41.79 o 
  -5   1  15     2292.65     2325.37     70.45 o 
  -3   1  15     3393.83     3621.37     76.14 o 
  -1   1  15    11510.31    12035.93    210.64 o 
   1   1  15    14200.19    15139.54    272.64 o 
   3   1  15     9148.29     9619.92    181.57 o 
   5   1  15     1102.78     1116.01     46.32 o 
   7   1  15      219.86      211.21     45.80 o 
   9   1  15     2324.45     2565.36    143.75 o 
  11   1  15     5756.39     5588.84    189.20 o 
  13   1  15     9070.74     8973.89    277.54 o 
  15   1  15     7097.22     7082.05    294.28 o 
  17   1  15     4281.30     3830.54    205.69 o 
  19   1  15     2190.73     2098.11    153.14 o 
  21   1  15      896.64      668.92    125.75 o 
  23   1  15      576.81      489.66    129.94 o 
  25   1  15     1224.37      940.80    152.74 o 
 -32   2  15      146.98      184.30    128.46 o 
 -30   2  15      129.16       88.84    119.66 o 
 -28   2  15      790.82      752.09    139.68 o 
 -26   2  15      286.70       72.84    119.42 o 
 -24   2  15      132.18      -67.00    111.30 o 
 -22   2  15       47.08       -1.30    106.18 o 
 -20   2  15      151.69       67.39    138.79 o 
 -18   2  15     2175.61     2035.34    116.65 o 
 -16   2  15     2322.54     2308.27    125.35 o 
 -14   2  15     5351.80     5357.50    237.05 o 
 -12   2  15      761.87      869.20     78.73 o 
 -10   2  15      177.86      178.06     55.86 o 
  -8   2  15     1942.96     1975.87     94.75 o 
  -6   2  15     3681.78     3544.88    121.22 o 
  -4   2  15    12899.83    13059.56    329.07 o 
  -2   2  15     5213.10     5108.91    153.83 o 
   0   2  15     5599.87     5957.86    165.77 o 
   2   2  15     5209.82     5413.23    162.67 o 
   4   2  15     2866.62     3053.40    106.76 o 
   6   2  15     4528.69     4685.02    143.75 o 
   8   2  15     4200.11     4045.46    131.35 o 
  10   2  15     9110.98     8917.71    272.70 o 
  12   2  15     6996.94     7186.30    280.86 o 
  14   2  15     3978.06     3683.56    189.65 o 
  16   2  15     4503.25     4274.09    200.76 o 
  18   2  15     3380.55     2905.09    243.68 o 
  20   2  15     3138.91     2892.38    256.39 o 
  22   2  15     1961.15     1955.80    216.13 o 
  24   2  15     2044.08     2078.70    233.09 o 
 -29   3  15       23.63     -115.09    115.09 o 
 -27   3  15        3.62       87.61    149.66 o 
 -25   3  15        5.43       61.39    107.86 o 
 -23   3  15        7.35       52.22    114.50 o 
 -21   3  15       33.23       49.69    108.42 o 
 -19   3  15       12.88        5.33    103.35 o 
 -17   3  15      110.98       93.20    133.49 o 
 -15   3  15      214.08      256.32    102.77 o 
 -13   3  15      144.76      174.08    114.42 o 
 -11   3  15      847.23      806.81    107.38 o 
  -9   3  15      355.07      321.86    159.98 o 
  -7   3  15       39.95        5.47     83.87 o 
  -5   3  15      109.64       46.62     82.41 o 
  -3   3  15       85.63      128.44     81.40 o 
  -1   3  15       41.69      -10.59    116.54 o 
   1   3  15     1135.42     1025.58    150.45 o 
   3   3  15     1053.07     1061.60    152.56 o 
   5   3  15      866.24      750.11    141.97 o 
   7   3  15      842.02     1002.27    154.68 o 
   9   3  15     1063.71     1184.50    156.80 o 
  11   3  15      409.84      436.51    137.73 o 
  13   3  15      123.82       65.69    131.38 o 
  15   3  15      200.79      398.36    144.09 o 
  17   3  15      741.94      597.55    158.92 o 
  19   3  15      565.17      483.12    158.92 o 
 -26   4  15      112.29      102.99    115.03 o 
 -24   4  15       94.29       20.96    109.11 o 
 -22   4  15       32.05      -42.24    102.05 o 
 -20   4  15      359.86      359.68    106.23 o 
 -18   4  15      944.58     1081.96    165.28 o 
 -16   4  15     1987.68     2201.66    167.31 o 
 -14   4  15     2680.98     3052.92    194.78 o 
 -12   4  15     1921.49     2257.29    159.15 o 
 -10   4  15      985.74     1248.48    132.44 o 
  -8   4  15      288.68      345.46    108.56 o 
  -6   4  15       94.17       18.44    111.25 o 
  -4   4  15     2029.76     2243.98    218.25 o 
  -2   4  15     4144.90     4121.37    298.77 o 
   0   4  15     5415.40     5386.39    345.39 o 
   2   4  15     2650.66     2830.93    252.16 o 
   4   4  15      572.91      536.10    158.92 o 
   6   4  15      648.79      811.56    165.28 o 
   8   4  15      474.35      408.96    163.16 o 
  10   4  15      306.47      224.61    154.68 o 
  12   4  15      941.52     1017.10    184.35 o 
  14   4  15     1434.23     1568.03    207.66 o 
  16   4  15     1488.92     1432.42    205.54 o 
  18   4  15      617.66      659.00    188.59 o 
 -21   5  15      530.39      421.42    150.78 o 
 -19   5  15      771.76      737.32    154.77 o 
 -17   5  15     1085.39     1081.38    160.81 o 
 -15   5  15     2464.17     2720.31    242.62 o 
 -13   5  15     1719.90     1785.03    168.81 o 
 -11   5  15     2056.76     2191.47    176.01 o 
  -9   5  15     2212.18     2305.43    243.68 o 
  -7   5  15     3856.65     3746.32    313.61 o 
  -5   5  15     3188.88     3318.29    296.65 o 
  -3   5  15     2543.89     2888.14    279.70 o 
  -1   5  15     3352.11     3572.56    305.13 o 
   1   5  15     2847.89     3032.23    286.06 o 
   3   5  15     3539.84     3536.54    305.13 o 
   5   5  15     3015.54     2979.25    288.18 o 
   7   5  15     2596.87     2419.85    250.04 o 
   9   5  15     2707.95     2563.94    260.63 o 
  11   5  15     3351.49     3773.86    319.96 o 
  -6   6  15     1371.52     1354.01    243.68 o 
  -4   6  15      926.45      896.32    226.73 o 
 -34   0  16      652.33      519.14    224.61 o 
 -32   0  16      832.60      353.87    207.66 o 
 -30   0  16      353.47       84.76    190.71 o 
 -28   0  16      332.63       93.23    186.47 o 
 -26   0  16      974.46      697.14    192.83 o 
 -16   0  16      815.73      923.76    115.77 o 
 -14   0  16     1700.82     1609.78    106.65 o 
 -12   0  16     9842.77     9001.34    322.36 o 
 -10   0  16    16079.31    15348.34    398.78 o 
  -8   0  16    16352.30    15901.13    449.90 o 
  -6   0  16    18524.12    19740.27    452.86 o 
  -4   0  16     7899.51     8042.50    201.80 o 
  -2   0  16      640.14      687.22     55.24 o 
   0   0  16      357.11      472.23     50.40 o 
   2   0  16    10279.66    10878.43    287.44 o 
   4   0  16    27549.02    27899.98    773.59 o 
   6   0  16    16774.49    16466.62    560.42 o 
   8   0  16    10306.03    10145.95    367.18 o 
  10   0  16     3121.36     3021.63    235.20 o 
  12   0  16     1607.34     1385.80    158.92 o 
  14   0  16     1249.97     1186.62    156.80 o 
  16   0  16     1603.03     1415.46    175.87 o 
  18   0  16     3864.34     3951.85    300.89 o 
  20   0  16     3925.10     3619.18    303.01 o 
  22   0  16     2481.81     2243.98    247.92 o 
  24   0  16     1981.90     1536.24    237.32 o 
 -33   1  16      410.44      351.40    152.81 o 
 -31   1  16       27.62       86.88    140.75 o 
 -29   1  16      214.70      245.34    135.54 o 
 -27   1  16     1226.94      983.58    309.37 o 
 -25   1  16     2005.25     1749.25    316.78 o 
 -23   1  16     1763.36     1526.23    179.05 o 
 -21   1  16      997.15      859.34    125.05 o 
 -19   1  16     2900.90     2517.85    222.49 o 
 -17   1  16     1352.64     1344.45    124.94 o 
 -15   1  16     4630.31     4162.59    165.51 o 
 -13   1  16     4022.76     3966.09    157.81 o 
 -11   1  16     3350.24     3334.49    121.30 o 
  -9   1  16     2568.12     2654.24     92.60 o 
  -7   1  16     2206.18     2186.70     76.78 o 
  -5   1  16     4940.03     5138.86    103.05 o 
  -3   1  16     7309.66     7717.84    150.89 o 
  -1   1  16     2739.38     2876.77     75.87 o 
   1   1  16     5061.13     5546.84    144.91 o 
   3   1  16     2552.17     2743.40     76.07 o 
   5   1  16     4508.55     4644.16    117.38 o 
   7   1  16      229.10      289.07     54.19 o 
   9   1  16     2527.98     2582.05    121.21 o 
  11   1  16     3393.39     3021.08    147.20 o 
  13   1  16     1642.02     1769.46    127.94 o 
  15   1  16      381.43      343.17     97.93 o 
  17   1  16      798.49      737.50    126.08 o 
  19   1  16     1081.89      730.11    127.14 o 
  21   1  16      620.03      482.05    125.10 o 
  23   1  16      425.65      310.16    132.29 o 
 -32   2  16      140.23      -34.81    130.95 o 
 -30   2  16      444.32      504.38    147.31 o 
 -28   2  16      132.53      106.78    130.33 o 
 -26   2  16      153.79       83.20    123.98 o 
 -24   2  16        4.14      -20.27    116.76 o 
 -22   2  16        5.66        5.04    109.79 o 
 -20   2  16       11.16        0.43    104.37 o 
 -18   2  16      548.68      383.61     87.03 o 
 -16   2  16        2.43      -73.46     73.46 o 
 -14   2  16      146.19       11.10     69.79 o 
 -12   2  16      119.41       30.45     67.95 o 
 -10   2  16      592.56      615.36     75.36 o 
  -8   2  16     1128.97     1266.04     86.36 o 
  -6   2  16       89.08      207.07     62.07 o 
  -4   2  16       50.50      112.16     60.56 o 
  -2   2  16      217.51      296.06     64.87 o 
   0   2  16      107.67      230.63     49.44 o 
   2   2  16      127.52      178.17     57.88 o 
   4   2  16     1470.57     1446.56    114.71 o 
   6   2  16      647.40      706.08     61.92 o 
   8   2  16      938.73     1015.28    127.93 o 
  10   2  16       67.94      116.62     79.03 o 
  12   2  16      218.07      324.49     86.75 o 
  14   2  16      104.09       -9.71     82.37 o 
  16   2  16      167.06       90.10     90.57 o 
  18   2  16      284.82       14.83    135.61 o 
  20   2  16      716.53      576.36    161.04 o 
  22   2  16      823.41      709.85    182.23 o 
 -29   3  16       23.40      -33.86    121.70 o 
 -27   3  16       12.41      -99.31    130.92 o 
 -25   3  16      470.70      403.41    136.06 o 
 -23   3  16      778.85      867.68    137.57 o 
 -21   3  16      573.19      382.08    123.18 o 
 -19   3  16       65.49      -18.63    109.94 o 
 -17   3  16       78.73      -26.41    166.34 o 
 -15   3  16      142.92       68.02    129.26 o 
 -13   3  16     1533.20     1256.57    127.58 o 
 -11   3  16     1686.28     1845.55    140.63 o 
  -9   3  16     4438.79     4496.35    216.50 o 
  -7   3  16     1163.08     1301.00    118.34 o 
  -5   3  16     3889.58     4289.36    202.36 o 
  -3   3  16      588.33      685.40     96.84 o 
  -1   3  16     1477.88     1390.04    171.64 o 
   1   3  16     2344.68     2604.20    230.97 o 
   3   3  16     2965.08     2898.73    241.56 o 
   5   3  16     5202.77     5452.08    336.91 o 
   7   3  16     7418.62     7073.08    402.60 o 
   9   3  16     4407.96     4445.57    298.77 o 
  11   3  16     2704.70     2813.97    241.56 o 
  13   3  16     1106.24     1298.92    173.75 o 
  15   3  16     2112.74     2021.48    205.54 o 
  17   3  16     1541.50     1555.31    192.83 o 
 -24   4  16       76.58       12.47    114.12 o 
 -22   4  16      458.72      239.93    113.20 o 
 -20   4  16      768.34      453.17    112.72 o 
 -18   4  16      214.07       84.78    125.12 o 
 -16   4  16      301.54      226.64    135.61 o 
 -14   4  16      605.67      616.52    128.15 o 
 -12   4  16      689.81      626.29    130.32 o 
 -10   4  16      729.01      628.60    121.78 o 
  -8   4  16     1508.36     1326.04    134.09 o 
  -6   4  16     2324.76     1864.68    207.66 o 
  -4   4  16     1574.10     1413.34    194.94 o 
  -2   4  16     1845.11     1587.10    194.94 o 
   0   4  16     1637.12     1873.16    211.90 o 
   2   4  16     1875.66     1875.28    211.90 o 
   4   4  16     2653.09     2752.53    260.63 o 
   6   4  16     2121.12     2091.41    220.37 o 
   8   4  16     1542.34     1726.95    207.66 o 
  10   4  16     1612.01     1519.29    203.42 o 
  12   4  16     1913.60     1828.66    218.25 o 
  14   4  16     2496.71     2919.92    262.75 o 
  16   4  16     2159.94     2316.02    243.68 o 
 -19   5  16        1.45      -82.57    140.87 o 
 -17   5  16      240.08      134.70    143.47 o 
 -15   5  16      357.41      288.91    208.72 o 
 -13   5  16      223.90      111.40    136.60 o 
 -11   5  16      137.05      207.86    131.62 o 
  -9   5  16       90.59      141.97    177.99 o 
  -7   5  16       22.85      230.97    175.87 o 
  -5   5  16      287.28      370.82    180.11 o 
  -3   5  16       99.27       33.90    173.75 o 
  -1   5  16      201.16       31.78    175.87 o 
   1   5  16      233.29      220.37    182.23 o 
   3   5  16      128.42      226.73    184.35 o 
   5   5  16       68.15     -171.64    171.64 o 
   7   5  16      143.57      -12.71    182.23 o 
   9   5  16        5.51     -120.78    182.23 o 
 -31   1  17      387.48      397.76    151.31 o 
 -29   1  17     1003.33      858.69    154.81 o 
 -27   1  17       42.78      132.82    130.79 o 
 -25   1  17       16.77       18.05    123.93 o 
 -23   1  17      184.48      133.27    134.55 o 
 -21   1  17      101.20       52.80    132.43 o 
 -19   1  17      805.55      724.19    120.55 o 
 -17   1  17     3522.87     3292.86    266.99 o 
 -15   1  17     3053.91     3002.19    143.30 o 
 -13   1  17     3461.32     3495.73    169.94 o 
 -11   1  17      248.35      311.12     59.61 o 
  -9   1  17      155.18      201.33     55.81 o 
  -7   1  17     1420.40     1369.89     60.54 o 
  -5   1  17     8104.32     8202.82    180.42 o 
  -3   1  17    10655.83    10735.71    226.19 o 
  -1   1  17     6169.27     6593.49    150.84 o 
   1   1  17     1543.42     1743.95     95.71 o 
   3   1  17     3317.75     3500.56    106.29 o 
   5   1  17     2084.02     2199.83     98.39 o 
   7   1  17     3359.18     3464.42    143.27 o 
   9   1  17     2918.88     2904.39    131.88 o 
  11   1  17     5363.60     5269.83    188.36 o 
  13   1  17     7197.50     6970.69    360.22 o 
  15   1  17     4070.30     3946.79    209.51 o 
  17   1  17     2169.09     2243.42    157.13 o 
  19   1  17      800.45      573.79    124.33 o 
  21   1  17      453.06      424.13    130.79 o 
 -30   2  17       92.35      220.20    146.47 o 
 -28   2  17       60.04      100.33    136.65 o 
 -26   2  17      126.81      -58.60    129.71 o 
 -24   2  17      123.67     -119.17    119.17 o 
 -22   2  17      153.02       45.03    118.66 o 
 -20   2  17      997.82      880.21    129.09 o 
 -18   2  17     1099.26     1018.09    149.10 o 
 -16   2  17     1139.90     1045.36     99.44 o 
 -14   2  17     2449.77     2405.58    134.92 o 
 -12   2  17     2860.57     2699.31    136.87 o 
 -10   2  17     6341.03     6195.25    211.23 o 
  -8   2  17      806.82      785.96     80.14 o 
  -6   2  17     2159.79     2216.73    118.95 o 
  -4   2  17     4928.49     5203.32    183.27 o 
  -2   2  17     7258.04     7707.22    244.04 o 
   0   2  17    11112.71    11082.97    283.07 o 
   2   2  17     5956.16     5907.84    200.56 o 
   4   2  17     6432.75     6404.29    213.34 o 
   6   2  17     2950.17     2880.14    133.27 o 
   8   2  17     3938.39     4130.96    191.72 o 
  10   2  17     6735.73     7247.78    286.17 o 
  12   2  17     6396.63     6326.77    260.70 o 
  14   2  17     5567.56     5549.10    242.67 o 
  16   2  17     3408.80     3581.04    275.46 o 
  18   2  17     2525.71     2650.82    250.04 o 
  20   2  17     2274.01     2019.37    216.13 o 
 -27   3  17        4.15      -24.95    138.48 o 
 -25   3  17        3.47      -58.59    131.32 o 
 -23   3  17       28.06      -15.65    184.35 o 
 -21   3  17      208.34       54.05    121.12 o 
 -19   3  17      464.89      569.63    127.19 o 
 -17   3  17       14.87      -16.56    111.99 o 
 -15   3  17       41.67     -129.64    193.88 o 
 -13   3  17       49.28      109.64    109.13 o 
 -11   3  17     1063.94      964.05    124.33 o 
  -9   3  17      267.24      235.35    106.35 o 
  -7   3  17     1124.04     1173.81    121.34 o 
  -5   3  17     1487.99     1412.76    121.78 o 
  -3   3  17     2508.01     2364.76    228.85 o 
  -1   3  17      873.24      940.82    163.16 o 
   1   3  17      299.43      341.15    144.09 o 
   3   3  17      998.87     1161.19    171.64 o 
   5   3  17     2994.86     2890.26    247.92 o 
   7   3  17     2167.24     2413.49    218.25 o 
   9   3  17     1318.04     1279.85    177.99 o 
  11   3  17      835.91      786.13    167.40 o 
  13   3  17      869.08      972.60    173.75 o 
  15   3  17      641.83      597.55    161.04 o 
  17   3  17      728.01     1067.95    177.99 o 
 -24   4  17        7.20      -62.51    142.59 o 
 -22   4  17       48.46      -75.00    111.49 o 
 -20   4  17      549.23      790.83    150.13 o 
 -18   4  17      267.40      323.73    133.26 o 
 -16   4  17      634.52      661.68    223.55 o 
 -14   4  17      218.38      151.72    125.81 o 
 -12   4  17      146.24      167.13    185.41 o 
 -10   4  17       23.13      -77.89    112.11 o 
  -8   4  17       15.79      -70.30    110.12 o 
  -6   4  17      155.44      -91.12    152.56 o 
  -4   4  17      572.91      578.48    171.64 o 
  -2   4  17      841.60     1176.02    190.71 o 
   0   4  17      906.08      921.75    186.47 o 
   2   4  17       24.06       55.09    158.92 o 
   4   4  17      181.16       50.85    161.04 o 
   6   4  17       37.22      -97.47    156.80 o 
   8   4  17       35.92      -69.93    158.92 o 
  10   4  17      396.88      476.77    177.99 o 
  12   4  17      417.04      421.67    186.47 o 
  14   4  17      526.25      434.39    184.35 o 
 -17   5  17      709.63      701.37    216.13 o 
 -15   5  17      843.40      762.53    157.43 o 
 -13   5  17      694.33      586.67    149.74 o 
 -11   5  17      688.58      578.48    201.30 o 
  -9   5  17      313.69      258.51    184.35 o 
  -7   5  17      622.15      500.07    197.06 o 
  -5   5  17      665.13      648.40    197.06 o 
  -3   5  17     1266.62     1106.10    214.01 o 
  -1   5  17     1132.62     1046.76    214.01 o 
   1   5  17     1096.96      839.11    209.78 o 
   3   5  17     1127.49      887.84    211.90 o 
   5   5  17      717.53      633.57    209.78 o 
   7   5  17      927.10      938.70    220.37 o 
 -32   0  18      124.51      243.68    222.49 o 
 -30   0  18        9.28     -112.30    203.42 o 
 -28   0  18       14.68     -186.47    186.47 o 
 -24   0  18     1901.11     1565.91    226.73 o 
 -22   0  18      839.56      680.19    188.59 o 
 -20   0  18       99.32      163.16    161.04 o 
 -18   0  18       49.06     -144.09    144.09 o 
 -16   0  18      137.30      -33.90    139.85 o 
 -14   0  18      624.41      408.96    144.09 o 
 -12   0  18     2106.40     1889.71    106.38 o 
 -10   0  18     1113.98     1164.90    100.62 o 
  -8   0  18     1906.84     1949.42    117.74 o 
  -6   0  18      503.04      455.16     58.72 o 
  -4   0  18     1691.91     1844.59    101.15 o 
  -2   0  18     1818.14     1865.93     97.73 o 
   0   0  18      989.64     1007.35     77.47 o 
   2   0  18     1289.19     1426.49    105.56 o 
   4   0  18     5803.13     5959.82    250.86 o 
   6   0  18     5701.66     5469.87    230.03 o 
   8   0  18     2347.92     2210.07    218.25 o 
  10   0  18      190.23      108.07    127.14 o 
  12   0  18     1861.39     1686.69    188.59 o 
  14   0  18     1024.80      826.39    161.04 o 
  16   0  18     3016.50     2835.16    271.23 o 
  18   0  18     3086.70     3159.36    292.42 o 
  20   0  18     3071.90     3106.39    305.13 o 
 -31   1  18       56.59      129.93    163.16 o 
 -29   1  18      115.71      188.95    144.58 o 
 -27   1  18       43.12      -57.87    151.51 o 
 -25   1  18      167.57      122.41    134.55 o 
 -23   1  18      187.27       64.90    120.44 o 
 -21   1  18      245.44       76.95    134.55 o 
 -19   1  18      188.64      120.10    111.44 o 
 -17   1  18       44.69      196.82    105.43 o 
 -15   1  18       91.00      133.89     79.82 o 
 -13   1  18      420.31      312.22     78.47 o 
 -11   1  18     2002.29     1920.98    120.65 o 
  -9   1  18     2189.15     2067.75     96.15 o 
  -7   1  18      404.93      418.92     55.44 o 
  -5   1  18      101.07      133.12     55.40 o 
  -3   1  18       59.84      107.70     46.45 o 
  -1   1  18      392.24      426.31     51.06 o 
   1   1  18      121.17       70.57     48.73 o 
   3   1  18      455.91      462.00     53.03 o 
   5   1  18      987.35      988.65     81.84 o 
   7   1  18     1019.68     1036.32     83.86 o 
   9   1  18     1057.52      919.27     85.01 o 
  11   1  18      344.68      369.47     98.58 o 
  13   1  18      395.97      307.67    114.42 o 
  15   1  18      285.15      224.53    103.93 o 
  17   1  18      394.27      164.31    112.76 o 
  19   1  18      731.17      634.62    188.59 o 
  21   1  18      673.44      538.98    137.82 o 
 -30   2  18       68.26       42.38    149.47 o 
 -28   2  18        0.47     -136.60    136.60 o 
 -26   2  18      153.89       34.40    134.45 o 
 -24   2  18      418.15      644.65    185.41 o 
 -22   2  18      571.48      552.31    130.94 o 
 -20   2  18       27.49       46.75    117.09 o 
 -18   2  18       12.44      -26.11     86.38 o 
 -16   2  18      230.61      108.88     85.20 o 
 -14   2  18      281.22      222.94     82.39 o 
 -12   2  18      651.75      741.64     88.05 o 
 -10   2  18     1980.93     1994.47    111.46 o 
  -8   2  18      895.25     1026.53    116.60 o 
  -6   2  18     1478.43     1646.14    100.13 o 
  -4   2  18      526.31      713.48     80.93 o 
  -2   2  18      141.97      259.15     72.12 o 
   0   2  18       39.89      170.87     90.08 o 
   2   2  18     2027.02     1881.66    107.16 o 
   4   2  18      921.57      998.10     84.39 o 
   6   2  18     1587.92     1756.56    101.67 o 
   8   2  18     1104.94     1137.02    105.59 o 
  10   2  18      798.95      921.20    113.36 o 
  12   2  18       19.26       20.13     91.25 o 
  14   2  18       42.20      144.09    135.61 o 
  16   2  18      236.15       40.26    141.97 o 
  18   2  18      522.04      377.17    158.92 o 
 -27   3  18      150.46      126.72    146.31 o 
 -25   3  18      274.54      215.01    140.59 o 
 -23   3  18      107.51      254.54    136.94 o 
 -21   3  18     1044.45     1079.33    307.25 o 
 -19   3  18      749.74      594.78    134.89 o 
 -17   3  18      313.43      224.41    183.29 o 
 -15   3  18       75.76       44.13    111.87 o 
 -13   3  18      785.71      833.50    128.44 o 
 -11   3  18     2990.01     3191.17    196.26 o 
  -9   3  18     3548.82     3943.51    212.01 o 
  -7   3  18     3224.62     3457.96    194.71 o 
  -5   3  18     2151.59     2224.07    145.94 o 
  -3   3  18      553.63      559.40    156.80 o 
  -1   3  18     2635.75     2896.61    256.39 o 
   1   3  18     3150.45     3265.31    266.99 o 
   3   3  18     5275.10     5282.56    345.39 o 
   5   3  18     4648.94     4557.88    315.72 o 
   7   3  18     3005.76     3021.63    260.63 o 
   9   3  18     2626.83     2756.76    254.27 o 
  11   3  18     1368.66     1148.47    184.35 o 
  13   3  18     1173.07     1267.14    184.35 o 
  15   3  18     1772.62     2074.46    218.25 o 
 -22   4  18       26.97     -136.85    136.85 o 
 -20   4  18       94.82      -22.70    143.03 o 
 -18   4  18      309.74      202.82    140.83 o 
 -16   4  18      381.05      321.30    137.57 o 
 -14   4  18      494.37      383.26    136.06 o 
 -12   4  18     1378.63     1281.13    147.52 o 
 -10   4  18     1398.59     1412.51    309.37 o 
  -8   4  18      622.33      625.09    182.23 o 
  -6   4  18      911.63      864.53    186.47 o 
  -4   4  18     1093.67      709.85    184.35 o 
  -2   4  18     2239.89     2241.86    235.20 o 
   0   4  18      902.46      750.11    188.59 o 
   2   4  18     2579.46     2544.87    247.92 o 
   4   4  18     1421.82     1487.51    211.90 o 
   6   4  18     1859.46     1648.55    220.37 o 
   8   4  18     1881.97     1686.69    222.49 o 
  10   4  18     1810.09     1637.95    226.73 o 
  12   4  18     1259.28     1110.33    209.78 o 
 -13   5  18        6.97     -105.95    186.47 o 
 -11   5  18        1.31     -175.87    184.35 o 
  -9   5  18      103.18      118.66    186.47 o 
  -7   5  18       34.17     -180.11    180.11 o 
  -5   5  18       75.25      -14.83    186.47 o 
  -3   5  18      374.11      260.63    194.94 o 
  -1   5  18      318.92      218.25    197.06 o 
   1   5  18       43.63     -135.61    188.59 o 
   3   5  18       23.96     -173.75    186.47 o 
 -29   1  19       34.40       -5.17    146.08 o 
 -27   1  19        5.88       26.84    140.82 o 
 -25   1  19       30.17     -131.62    131.62 o 
 -23   1  19       61.69     -124.78    124.78 o 
 -21   1  19      523.41      448.52    130.25 o 
 -19   1  19      895.57      775.89    130.12 o 
 -17   1  19     2767.10     2522.28    172.94 o 
 -15   1  19     2215.77     2178.29    127.21 o 
 -13   1  19     1657.49     1512.48    105.03 o 
 -11   1  19      313.42      257.59     77.39 o 
  -9   1  19      539.09      483.54     78.06 o 
  -7   1  19      534.12      598.05     68.17 o 
  -5   1  19     2521.27     2604.31    110.95 o 
  -3   1  19     4960.36     5151.76    158.05 o 
  -1   1  19     3600.37     3575.86    128.04 o 
   1   1  19     2107.99     2132.16    101.85 o 
   3   1  19     1209.01     1273.81     89.97 o 
   5   1  19      891.05      861.22     84.65 o 
   7   1  19     2134.22     2086.05    111.51 o 
   9   1  19     1746.84     1841.96    108.60 o 
  11   1  19     4026.47     3843.20    208.98 o 
  13   1  19     1910.29     1952.62    147.97 o 
  15   1  19     1103.79     1160.65    132.43 o 
  17   1  19      433.90      256.61    118.11 o 
  19   1  19      345.48      251.21    130.12 o 
 -28   2  19      342.11      267.13    175.87 o 
 -26   2  19      398.95      353.78    146.90 o 
 -24   2  19       47.89      -29.26    133.04 o 
 -22   2  19      222.14      134.40    128.82 o 
 -20   2  19      964.82      762.12    138.74 o 
 -18   2  19     3454.08     3211.94    165.69 o 
 -16   2  19     3367.60     3259.42    167.42 o 
 -14   2  19      747.33      763.98    118.14 o 
 -12   2  19     1003.66      930.41     95.64 o 
 -10   2  19     1452.45     1371.97    102.84 o 
  -8   2  19     2533.15     2606.34    157.33 o 
  -6   2  19     3059.42     3109.25    145.89 o 
  -4   2  19     2773.18     2794.11    138.82 o 
  -2   2  19     5977.29     6040.55    209.30 o 
   0   2  19     4471.28     4673.31    183.05 o 
   2   2  19     2283.26     2276.71    121.90 o 
   4   2  19     1568.48     1623.84    102.36 o 
   6   2  19     1335.19     1534.81    119.44 o 
   8   2  19     2831.76     2719.64    164.73 o 
  10   2  19     2969.36     2748.96    168.32 o 
  12   2  19     3247.84     3240.51    183.50 o 
  14   2  19     2345.27     2405.02    218.25 o 
  16   2  19     1304.80     1311.63    186.47 o 
 -25   3  19      545.09      435.92    152.70 o 
 -23   3  19      638.08      408.03    145.54 o 
 -21   3  19       65.16      -52.44    131.35 o 
 -19   3  19      173.53      112.41    201.30 o 
 -17   3  19      512.43      379.27    130.78 o 
 -15   3  19      520.76      405.33    124.16 o 
 -13   3  19      122.79      311.62    122.43 o 
 -11   3  19      803.01      690.24    141.97 o 
  -9   3  19     1343.19     1594.84    143.82 o 
  -7   3  19     2286.43     2406.83    160.81 o 
  -5   3  19      259.66      228.85    152.56 o 
  -3   3  19      771.63      843.34    177.99 o 
  -1   3  19      119.86      -19.07    154.68 o 
   1   3  19      596.06      334.80    165.28 o 
   3   3  19      716.72      873.01    177.99 o 
   5   3  19     1037.34     1053.12    184.35 o 
   7   3  19      776.89      347.51    163.16 o 
   9   3  19      407.86      510.67    165.28 o 
  11   3  19      238.97      381.41    163.16 o 
  13   3  19       79.39      -55.09    154.68 o 
 -20   4  19       25.25      -12.14    144.43 o 
 -18   4  19      238.99      220.05    142.91 o 
 -16   4  19      266.14      295.68    172.70 o 
 -14   4  19       25.91       39.27    179.05 o 
 -12   4  19      230.00      215.53    132.43 o 
 -10   4  19      411.80      345.39    175.87 o 
  -8   4  19       44.60     -103.83    165.28 o 
  -6   4  19      235.32       63.57    171.64 o 
  -4   4  19      254.08      442.86    184.35 o 
  -2   4  19      147.62      241.56    177.99 o 
   0   4  19       24.42      -99.59    169.52 o 
   2   4  19       82.66      127.14    175.87 o 
   4   4  19       94.42       72.04    175.87 o 
   6   4  19       23.98     -173.75    173.75 o 
   8   4  19      261.41      470.41    190.71 o 
  -5   5  19      420.87      589.07    214.01 o 
 -28   0  20       10.94       61.45    211.90 o 
 -26   0  20      420.38      201.30    205.54 o 
 -24   0  20      226.99       46.62    192.83 o 
 -22   0  20      488.21      218.25    188.59 o 
 -20   0  20      497.66      567.88    188.59 o 
 -18   0  20      409.36      383.53    173.75 o 
 -16   0  20      112.55     -103.83    150.45 o 
 -14   0  20      823.47      686.54    165.28 o 
 -12   0  20     1288.83     1235.85    122.86 o 
 -10   0  20     3394.74     3275.77    181.28 o 
  -8   0  20     3331.66     3231.74    158.40 o 
  -6   0  20     1002.86     1074.91    108.44 o 
  -4   0  20      649.56      694.27     97.93 o 
  -2   0  20      603.93      547.48     95.86 o 
   0   0  20     2293.21     2173.40    149.08 o 
   2   0  20     4196.35     4082.70    253.22 o 
   4   0  20     3547.22     3782.26    234.14 o 
   6   0  20     4719.95     4451.93    309.37 o 
   8   0  20     2152.17     2082.93    205.54 o 
  10   0  20     3526.46     3023.75    271.23 o 
  12   0  20     2629.30     2625.39    241.56 o 
  14   0  20     2852.57     2697.43    273.35 o 
  16   0  20     2626.81     2487.66    247.92 o 
 -29   1  20      111.76     -115.16    151.31 o 
 -27   1  20       30.25     -141.44    141.44 o 
 -25   1  20        6.76      -51.80    136.80 o 
 -23   1  20       46.45      -20.29    130.58 o 
 -21   1  20        8.93     -115.41    123.28 o 
 -19   1  20       29.48       31.84    118.11 o 
 -17   1  20       10.01       22.69    112.76 o 
 -15   1  20       15.81      -73.81     83.77 o 
 -13   1  20      271.48       72.85     82.90 o 
 -11   1  20       88.20       -6.94     77.88 o 
  -9   1  20      458.03      342.40     82.07 o 
  -7   1  20      769.41      777.01     73.61 o 
  -5   1  20      423.45      411.69     65.96 o 
  -3   1  20       95.71       70.46     60.34 o 
  -1   1  20      895.88      909.68     74.08 o 
   1   1  20     1196.01     1142.29     91.96 o 
   3   1  20     2371.96     2319.37    126.80 o 
   5   1  20     1593.44     1844.43    109.12 o 
   7   1  20     2433.60     2298.28    123.21 o 
   9   1  20      430.24      414.36    104.85 o 
  11   1  20      528.42      492.69    112.76 o 
  13   1  20      786.10      635.93    121.78 o 
  15   1  20     1692.42     1662.18    290.30 o 
  17   1  20     1306.02     1298.49    149.47 o 
 -26   2  20      375.83      391.11    153.54 o 
 -24   2  20      321.70      311.72    147.77 o 
 -22   2  20      498.71      758.32    149.64 o 
 -20   2  20      169.11      288.18    133.95 o 
 -18   2  20       25.88      -20.36     95.07 o 
 -16   2  20      155.41      148.01     94.25 o 
 -14   2  20       99.96       77.68     86.81 o 
 -12   2  20      858.88      933.75     99.33 o 
 -10   2  20     1828.68     1840.05    115.97 o 
  -8   2  20      156.19      139.97     82.07 o 
  -6   2  20      177.17      275.38     81.70 o 
  -4   2  20        4.45       68.54     77.59 o 
  -2   2  20        4.60       25.02    164.22 o 
   0   2  20        5.27      -51.16     72.28 o 
   2   2  20      134.79       96.23     74.84 o 
   4   2  20      531.89      710.15     87.61 o 
   6   2  20      453.19      424.27     97.67 o 
   8   2  20       11.45       21.12    109.13 o 
  10   2  20      114.50      121.56     97.45 o 
  12   2  20       31.95      103.83    135.61 o 
  14   2  20       12.94     -139.85    139.85 o 
 -23   3  20      799.44      974.28    166.77 o 
 -21   3  20       46.67       99.73    142.91 o 
 -19   3  20       26.19       71.76    148.33 o 
 -17   3  20      283.27      166.39    131.74 o 
 -15   3  20      626.84      589.86    134.45 o 
 -13   3  20     1040.72      983.61    139.94 o 
 -11   3  20     1888.41     1929.57    158.80 o 
  -9   3  20     2073.09     2290.41    263.81 o 
  -7   3  20     1633.77     1779.92    218.25 o 
  -5   3  20      483.28      514.91    171.64 o 
  -3   3  20      900.88      968.36    188.59 o 
  -1   3  20      423.05      574.24    173.75 o 
   1   3  20     1132.52     1004.39    190.71 o 
   3   3  20     2392.37     2294.83    237.32 o 
   5   3  20     2234.23     2453.75    235.20 o 
   7   3  20      897.23     1120.93    190.71 o 
   9   3  20      962.22     1186.62    194.94 o 
  11   3  20      631.02      722.56    186.47 o 
 -18   4  20      870.81      809.32    162.78 o 
 -16   4  20      966.14      849.09    158.93 o 
 -14   4  20      616.34      400.19    149.39 o 
 -12   4  20      421.82      296.07    135.95 o 
 -10   4  20      234.12      453.46    188.59 o 
  -8   4  20      625.38      567.88    192.83 o 
  -6   4  20      366.19      440.74    190.71 o 
  -4   4  20     1217.36     1286.21    220.37 o 
  -2   4  20      873.86     1176.02    216.13 o 
   0   4  20     1509.67     1578.62    228.85 o 
   2   4  20     1386.45     1411.23    226.73 o 
   4   4  20      971.43      845.46    207.66 o 
   6   4  20      815.79      839.11    209.78 o 
 -27   1  21       12.89      -14.13    149.74 o 
 -25   1  21      166.83      208.34    149.47 o 
 -23   1  21       96.95     -125.84    134.23 o 
 -21   1  21      549.00      387.31    137.46 o 
 -19   1  21     1296.71     1185.42    149.03 o 
 -17   1  21      796.45      682.69    130.94 o 
 -15   1  21      226.64      149.97     91.63 o 
 -13   1  21       34.19       56.13     86.69 o 
 -11   1  21       23.92      -30.17    106.00 o 
  -9   1  21       96.91      -34.82     77.69 o 
  -7   1  21      216.98      189.63     68.11 o 
  -5   1  21     1640.36     1679.03     91.74 o 
  -3   1  21     1823.98     1971.97     96.30 o 
  -1   1  21     1889.27     2155.86    102.98 o 
   1   1  21      610.70      511.04     84.05 o 
   3   1  21      152.39      192.50     80.58 o 
   5   1  21      520.13      559.65     87.63 o 
   7   1  21      597.31      497.78    108.89 o 
   9   1  21      817.21      772.67    120.67 o 
  11   1  21      969.30      986.34    155.74 o 
  13   1  21      850.89      852.83    132.09 o 
  15   1  21     1028.68     1044.15    279.70 o 
 -24   2  21       68.07       54.28    147.77 o 
 -22   2  21      186.33      162.67    144.51 o 
 -20   2  21      351.30      423.57    141.19 o 
 -18   2  21      545.85      458.34    107.72 o 
 -16   2  21      788.94      760.45    108.28 o 
 -14   2  21      684.27      529.51     99.54 o 
 -12   2  21       41.69        7.49     87.06 o 
 -10   2  21       45.15        3.24     84.04 o 
  -8   2  21      358.10      197.35     87.21 o 
  -6   2  21     1136.40     1089.51    100.50 o 
  -4   2  21     2262.88     2421.98    493.72 o 
  -2   2  21     1435.07     1526.08    136.94 o 
   0   2  21      406.04      469.65     84.00 o 
   2   2  21      221.58      222.12     79.88 o 
   4   2  21      555.68      634.81    106.90 o 
   6   2  21     1102.62     1287.70    122.47 o 
   8   2  21     1271.65     1302.89    123.69 o 
  10   2  21     1106.30     1053.12    167.40 o 
  12   2  21     1348.99     1281.97    180.11 o 
 -21   3  21       15.14      159.01    186.47 o 
 -19   3  21      100.43       84.71    137.57 o 
 -17   3  21      114.08       74.19    130.33 o 
 -15   3  21        5.62       62.56    128.51 o 
 -13   3  21      183.86       32.01    126.44 o 
 -11   3  21      192.92      294.22    130.25 o 
  -9   3  21      525.09      537.95    128.05 o 
  -7   3  21       35.97       55.09    171.64 o 
  -5   3  21       16.26      -40.26    161.04 o 
  -3   3  21      139.55      161.04    171.64 o 
  -1   3  21       11.24      -52.97    163.16 o 
   1   3  21      228.14      372.94    175.87 o 
   3   3  21       57.06      118.66    173.75 o 
   5   3  21       85.29       10.59    169.52 o 
   7   3  21       24.55     -139.85    169.52 o 
   9   3  21       32.31      -97.47    169.52 o 
 -14   4  21       67.69      177.76    142.38 o 
 -12   4  21        7.90       89.00    186.47 o 
 -10   4  21      116.15      129.26    186.47 o 
  -8   4  21       60.32       86.88    194.94 o 
  -6   4  21      347.40      582.71    205.54 o 
  -4   4  21      574.61      642.04    209.78 o 
  -2   4  21      904.77     1082.79    222.49 o 
   0   4  21      540.48      673.83    211.90 o 
 -26   0  22      177.24       97.47    222.49 o 
 -24   0  22      178.98      141.97    209.78 o 
 -22   0  22      173.91       31.78    194.94 o 
 -20   0  22      285.82      298.77    194.94 o 
 -18   0  22      434.70      413.20    188.59 o 
 -16   0  22      159.87        8.48    167.40 o 
 -14   0  22     1494.75     1326.47    201.30 o 
 -12   0  22     3370.02     3261.74    198.52 o 
 -10   0  22     5688.43     5329.86    376.11 o 
  -8   0  22     1245.73     1282.61    233.09 o 
  -6   0  22      934.90      801.77    263.81 o 
  -4   0  22      337.40      218.11    101.59 o 
  -2   0  22     1776.32     1746.55    136.32 o 
   0   0  22     2756.17     2931.04    244.74 o 
   2   0  22     3103.99     2652.93    247.92 o 
   4   0  22     3106.79     3322.52    273.35 o 
   6   0  22     3873.41     3748.44    294.54 o 
   8   0  22     2330.17     2608.44    260.63 o 
  10   0  22     1267.07     1400.63    209.78 o 
  12   0  22      180.95      -97.47    156.80 o 
 -25   1  22      324.96      218.48    153.78 o 
 -23   1  22      171.98      181.61    147.12 o 
 -21   1  22       61.09       70.91    138.10 o 
 -19   1  22       27.95       88.71    131.44 o 
 -17   1  22       55.53      -54.22    121.56 o 
 -15   1  22      978.65      976.72    111.06 o 
 -13   1  22     1365.42     1046.21    108.24 o 
 -11   1  22     1181.16     1222.94    108.97 o 
  -9   1  22      908.32      851.92     98.99 o 
  -7   1  22      736.65      803.38     80.68 o 
  -5   1  22      873.13      965.27     81.97 o 
  -3   1  22      899.80     1004.45     83.20 o 
  -1   1  22      948.78     1146.03    171.73 o 
   1   1  22     1044.06     1208.66    150.53 o 
   3   1  22     1447.37     1550.01    109.06 o 
   5   1  22     1281.16     1086.53    100.48 o 
   7   1  22      732.32      848.91    123.06 o 
   9   1  22      563.79      515.35    157.86 o 
  11   1  22      596.50      609.20    125.62 o 
 -22   2  22       33.58      189.75    148.57 o 
 -20   2  22      577.35      510.13    149.64 o 
 -18   2  22      235.45      198.07    108.76 o 
 -16   2  22       54.56      -10.48     98.75 o 
 -14   2  22       76.20       -9.78     94.41 o 
 -12   2  22       98.12       29.69     91.29 o 
 -10   2  22      132.98       68.93     88.43 o 
  -8   2  22        2.09       15.30     87.21 o 
  -6   2  22      168.57       -5.24     86.01 o 
  -4   2  22      415.58      528.06    117.04 o 
  -2   2  22       65.20       -6.90    104.37 o 
   0   2  22       68.32      122.83    111.25 o 
   2   2  22       19.57       39.97     82.94 o 
   4   2  22       79.17       53.52    100.28 o 
   6   2  22       97.99      124.24    103.16 o 
   8   2  22       35.41     -101.36    101.36 o 
  10   2  22       12.58     -103.83    141.97 o 
 -17   3  22        8.83     -129.66    133.26 o 
 -15   3  22      221.57      137.79    136.36 o 
 -13   3  22      381.12      223.20    135.10 o 
 -11   3  22      769.46      852.94    143.82 o 
  -9   3  22      499.40      606.02    197.06 o 
  -7   3  22       62.31       42.38    169.52 o 
  -5   3  22       27.93       74.16    177.99 o 
  -3   3  22       37.28       33.90    177.99 o 
  -1   3  22      408.98      387.77    188.59 o 
   1   3  22      962.36     1031.93    205.54 o 
   3   3  22     1022.72     1017.10    207.66 o 
   5   3  22      658.15      692.90    201.30 o 
 -23   1  23       30.49      124.40    152.28 o 
 -21   1  23      181.50      217.98    146.62 o 
 -19   1  23      732.96      797.52    274.40 o 
 -17   1  23      174.26      155.88    135.29 o 
 -15   1  23       13.30      -24.33     96.74 o 
 -13   1  23      120.05       69.87     95.21 o 
 -11   1  23       12.38       33.47     91.03 o 
  -9   1  23      104.71      205.25     91.05 o 
  -7   1  23      634.63      690.20     82.19 o 
  -5   1  23      790.72      885.62     85.26 o 
  -3   1  23     1384.14     1558.88    112.56 o 
  -1   1  23     1420.85     1497.78    110.53 o 
   1   1  23      216.99      219.17     85.75 o 
   3   1  23       30.15       61.57     84.41 o 
   5   1  23       45.19       25.56    105.56 o 
   7   1  23      698.10      767.74    124.12 o 
   9   1  23     1589.46     1414.67    146.31 o 
 -20   2  23      222.27      107.46    283.94 o 
 -18   2  23       88.59      152.25    109.47 o 
 -16   2  23      150.42       95.54    105.65 o 
 -14   2  23       20.42       -2.59    100.23 o 
 -12   2  23       38.76      102.18     95.84 o 
 -10   2  23       98.88       35.28     92.70 o 
  -8   2  23      589.86      572.53    101.24 o 
  -6   2  23     1401.66     1521.45    147.77 o 
  -4   2  23      663.08      950.40    130.02 o 
  -2   2  23      497.36      498.38    119.42 o 
   0   2  23      324.19      349.37    120.92 o 
   2   2  23      494.54      694.25     97.16 o 
   4   2  23      399.55      598.11    149.39 o 
   6   2  23      856.21      872.49    124.55 o 
 -13   3  23      129.19      137.96    142.32 o 
 -11   3  23       80.69       10.59    188.59 o 
  -9   3  23       55.65      120.78    194.94 o 
  -7   3  23       19.47       31.78    180.11 o 
  -5   3  23       18.72      -38.14    184.35 o 
  -3   3  23       93.40      241.56    190.71 o 
  -1   3  23      133.75       44.50    192.83 o 
 -20   0  24       12.30      -86.88    201.30 o 
 -18   0  24       21.45     -177.99    184.35 o 
 -16   0  24      247.44       97.47    186.47 o 
 -14   0  24      929.44      881.49    201.30 o 
 -12   0  24     1296.74     1199.33    203.42 o 
 -10   0  24     1152.91     1172.22    138.30 o 
  -8   0  24      495.93      367.67    224.61 o 
  -6   0  24       25.16      -50.45    105.56 o 
  -4   0  24      187.44       90.96    109.25 o 
  -2   0  24      205.11      160.83    107.75 o 
   0   0  24     1003.40     1042.53    177.99 o 
   2   0  24     1841.89     1752.38    203.42 o 
   4   0  24      937.77     1000.15    180.11 o 
   6   0  24      368.21      347.51    165.28 o 
 -19   1  24       15.99      101.05    143.63 o 
 -17   1  24      539.75      604.20    148.94 o 
 -15   1  24      445.63      374.46    107.27 o 
 -13   1  24      244.79      369.47    104.63 o 
 -11   1  24      104.47      171.13     96.26 o 
  -9   1  24       38.19       93.22     93.54 o 
  -7   1  24       81.70      159.44     92.72 o 
  -5   1  24       32.13       58.17     77.06 o 
  -3   1  24      122.39      226.00     99.06 o 
  -1   1  24      197.17      255.81     91.78 o 
   1   1  24      482.98      463.00    105.63 o 
   3   1  24      209.23      113.39    156.80 o 
   5   1  24       51.77       13.88    110.06 o 
 -16   2  24       11.12       35.84    109.69 o 
 -14   2  24      135.88      104.88    104.81 o 
 -12   2  24      132.74      109.96    109.93 o 
 -10   2  24       83.73      111.49     98.75 o 
  -8   2  24       23.55      117.66    118.86 o 
  -6   2  24      232.55      289.75    126.94 o 
  -4   2  24      155.08      164.86    120.57 o 
  -2   2  24       13.16       77.91    130.32 o 
   0   2  24      361.47      580.75    148.33 o 
   2   2  24      801.25     1135.76    209.78 o 
 -15   1  25        4.54      107.19    109.09 o 
 -13   1  25      100.79       36.03    149.34 o 
 -11   1  25       10.66      -28.21     98.50 o 
  -9   1  25      461.79      596.72    106.40 o 
  -7   1  25     1671.46     1662.85    125.43 o 
  -5   1  25     1110.65     1370.53    118.47 o 
  -3   1  25      419.50      511.60    101.01 o 
  -1   1  25       15.47      -44.16     92.18 o 
   1   1  25       71.26      -71.97    108.56 o 
                                                 
